# Supplementary material for: The protein interactome of Escherichia coli carbohydrate metabolism
Source: PLoS One. 2025 Feb 4;20(2):e0315240. doi: 10.1371/journal.pone.0315240 (PMC11793828; doi:10.1371/journal.pone.0315240)
Supplement: S1 File — (XLSX) [file pone.0315240.s006.xlsx]

## Sheet: README
		Table S1: List of all E. coli carbohydrate metabolism PEIs with necessary information including their functions, abundance and conservation.
Table S1	Column A	Carbohydrate Metabolic Pathway (according to metabolic enzyme)
Table S1	Column B	Metabolic Enzyme (UniProt ID)
Table S1	Column C	Metabolic Enzyme (Gene Name)
Table S1	Column D	Metabolic Enzyme (Protein Name)
Table S1	Column E	Abundance of Metabolic Enzyme in Glucose Media
Table S1	Column F	Abundance of Metabolic Enzyme in LB Media
Table S1	Column G	GO Molecular Function of Metabolic Enzyme
Table S1	Column H	GO Biological Process of Metabolic Enzyme
Table S1	Column I	Interactor (UniProt ID)
Table S1	Column J	Interactor (Gene Name)
Table S1	Column K	Interactor (Protein Name)
Table S1	Column L	Abundance of Interactor in Glucose Media
Table S1	Column M	Abundance of Interactor in LB Media
Table S1	Column N	GO Molecular Function of Interactor
Table S1	Column O	GO Biological Process of Interactor
Table S1	Column P	Count of Bacterial Genomes where the PEI (Metabolic Enzyme-Interactor) co-occurs
		Top 25 PEIs: Possibly impacting metabolism (4 + 19 +2)
		4 PEIs: Enzyme does not depend on interactor to affect metabolism
		16 PEIs: Potential regulators of metabolism
		5 PEIs: Get affected by secondary interactions
		PEIs involving 54 Unknown Interactors are shown by filling the Interactor's UniProt ID cell (Column I) in Red.
Table S2	Abundance	This is the abundance data set from Schmidt A et al. The quantitative and condition-dependent Escherichia coli proteome. Nat Biotechnol. 2016;34: 104–110. doi:10.1038/nbt.3418

## Sheet: Table S1
Carbohydrate Metabolic Pathway	Metabolic Enzyme	Gene Name	Protein Name	Abundance (Glucose)	Abundance (LB)	Molecular Function	Biological Process	Interactor	Gene Name	Protein Name	Abundance (Glucose)	Abundance (LB)	Molecular Function	Biological Process	Count of Bacterial Genomes where PEIs co-occur
Butanoate metabolism	P69910	gadB	Glutamate decarboxylase beta (GAD-beta) (EC 4.1.1.15)	7	13	glutamate decarboxylase activity [GO:0004351]; pyridoxal phosphate binding [GO:0030170]	glutamate catabolic process [GO:0006538]; intracellular pH elevation [GO:0051454]	P36879	yadG	Uncharacterized ABC transporter ATP-binding protein YadG	272	593	ATP binding [GO:0005524]; ATP hydrolysis activity [GO:0016887]	response to X-ray [GO:0010165]	4368
Galactose metabolism	P09147	galE	UDP-glucose 4-epimerase (EC 5.1.3.2) (Galactowaldenase) (UDP-galactose 4-epimerase)	621	1752	identical protein binding [GO:0042802]; NAD+ binding [GO:0070403]; racemase and epimerase activity, acting on carbohydrates and derivatives [GO:0016857]; UDP-glucose 4-epimerase activity [GO:0003978]	carbohydrate metabolic process [GO:0005975]; colanic acid biosynthetic process [GO:0009242]; galactose catabolic process via UDP-galactose [GO:0033499]; galactose metabolic process [GO:0006012]	P0A805	frr	Ribosome-recycling factor (RRF) (Ribosome-releasing factor)	5649	8329	ribosomal large subunit binding [GO:0043023]	cytoplasmic translational termination [GO:0002184]; translation [GO:0006412]	8567
Galactose metabolism	P0A6T3	galK	Galactokinase (EC 2.7.1.6) (Galactose kinase)	369	1786	ATP binding [GO:0005524]; galactokinase activity [GO:0004335]; magnesium ion binding [GO:0000287]	galactose catabolic process via UDP-galactose [GO:0033499]; galactose metabolic process [GO:0006012]	P0A805	frr	Ribosome-recycling factor (RRF) (Ribosome-releasing factor)	5649	8329	ribosomal large subunit binding [GO:0043023]	cytoplasmic translational termination [GO:0002184]; translation [GO:0006412]	4590
Glycolysis/Gluconeogenesis	P0A6P9	eno	Enolase (EC 4.2.1.11) (2-phospho-D-glycerate hydro-lyase) (2-phosphoglycerate dehydratase)	36150	40037	identical protein binding [GO:0042802]; magnesium ion binding [GO:0000287]; phosphopyruvate hydratase activity [GO:0004634]; protein homodimerization activity [GO:0042803]	glycolytic process [GO:0006096]; RNA catabolic process [GO:0006401]; RNA processing [GO:0006396]	P0A6F3	glpK	Glycerol kinase (EC 2.7.1.30) (ATP:glycerol 3-phosphotransferase) (Glycerokinase) (GK)	496	13194	ATP binding [GO:0005524]; glycerol kinase activity [GO:0004370]; identical protein binding [GO:0042802]; metal ion binding [GO:0046872]; zinc ion binding [GO:0008270]	DNA damage response [GO:0006974]; glycerol catabolic process [GO:0019563]; glycerol metabolic process [GO:0006071]; glycerol-3-phosphate metabolic process [GO:0006072]	7337
Amino sugar and nucleotide sugar metabolism	P0A749	murA	UDP-N-acetylglucosamine 1-carboxyvinyltransferase (EC 2.5.1.7) (Enoylpyruvate transferase) (UDP-N-acetylglucosamine enolpyruvyl transferase) (EPT)	650	1266	UDP-N-acetylglucosamine 1-carboxyvinyltransferase activity [GO:0008760]	cell division [GO:0051301]; cell wall organization [GO:0071555]; peptidoglycan biosynthetic process [GO:0009252]; regulation of cell shape [GO:0008360]; UDP-N-acetylgalactosamine biosynthetic process [GO:0019277]	P33014	tsuB	Putative sulfur carrier protein TsuB (Thiosulfate uptake protein B)	3407	3135			5959
Glycolysis/Gluconeogenesis	P75691	yahK	Aldehyde reductase YahK (EC 1.1.1.2) (Zinc-dependent alcohol dehydrogenase YahK)	1474	877	alcohol dehydrogenase (NADP+) activity [GO:0008106]; oxidoreductase activity, acting on the CH-OH group of donors, NAD or NADP as acceptor [GO:0016616]; zinc ion binding [GO:0008270]		P33014	tsuB	Putative sulfur carrier protein TsuB (Thiosulfate uptake protein B)	3407	3135			3316
Propanoate metabolism	P22256	gabT	4-aminobutyrate aminotransferase GabT (EC 2.6.1.19) (5-aminovalerate transaminase) (EC 2.6.1.48) (GABA aminotransferase) (GABA-AT) (Gamma-amino-N-butyrate transaminase) (GABA transaminase) (Glutamate:succinic semialdehyde transaminase) (L-AIBAT)	599	945	4-aminobutyrate transaminase activity [GO:0003867]; 4-aminobutyrate:2-oxoglutarate transaminase activity [GO:0034386]; 5-aminovalerate transaminase activity [GO:0047589]; N2-acetyl-L-ornithine:2-oxoglutarate 5-aminotransferase activity [GO:0003992]; protein homodimerization activity [GO:0042803]; pyridoxal phosphate binding [GO:0030170]	arginine biosynthetic process via ornithine [GO:0042450]; gamma-aminobutyric acid catabolic process [GO:0009450]	P33014	tsuB	Putative sulfur carrier protein TsuB (Thiosulfate uptake protein B)	3407	3135			3543
Amino sugar and nucleotide sugar metabolism	P0A761	nanE	Putative N-acetylmannosamine-6-phosphate 2-epimerase (EC 5.1.3.9) (ManNAc-6-P epimerase)	22	873	N-acylglucosamine-6-phosphate 2-epimerase activity [GO:0047465]; N-acylmannosamine-6-phosphate 2-epimerase activity [GO:0009385]	carbohydrate metabolic process [GO:0005975]; N-acetylmannosamine catabolic process [GO:0006053]; N-acetylneuraminate catabolic process [GO:0019262]	P76316	dcyD	D-cysteine desulfhydrase (EC 4.4.1.15)	987	891	3-chloro-D-alanine dehydrochlorinase activity [GO:0019149]; D-cysteine desulfhydrase activity [GO:0019148]; protein homodimerization activity [GO:0042803]; pyridoxal phosphate binding [GO:0030170]	cellular response to sulfur starvation [GO:0010438]; D-amino acid metabolic process [GO:0046416]; D-cysteine catabolic process [GO:0019447]; sulfur compound metabolic process [GO:0006790]; sulfur utilization [GO:0006791]	336
Amino sugar and nucleotide sugar metabolism	P69797	manX	PTS system mannose-specific EIIAB component (EC 2.7.1.191) (EIIAB-Man) (EIII-Man) [Includes: Mannose-specific phosphotransferase enzyme IIA component (PTS system mannose-specific EIIA component); Mannose-specific phosphotransferase enzyme IIB component (PTS system mannose-specific EIIB component)]	2291	2890	kinase activity [GO:0016301]; protein homodimerization activity [GO:0042803]; protein-N(PI)-phosphohistidine-mannose phosphotransferase system transporter activity [GO:0022870]	glucose import across plasma membrane [GO:0098708]; mannose transmembrane transport [GO:0015761]; phosphoenolpyruvate-dependent sugar phosphotransferase system [GO:0009401]	P0AA04	ptsH	Phosphocarrier protein HPr (Histidine-containing protein)	24850	16746	antisigma factor binding [GO:0045152]; enzyme activator activity [GO:0008047]; enzyme inhibitor activity [GO:0004857]; enzyme regulator activity [GO:0030234]; phosphotransferase activity, nitrogenous group as acceptor [GO:0016775]	phosphoenolpyruvate-dependent sugar phosphotransferase system [GO:0009401]; positive regulation of glycogen catabolic process [GO:0045819]; regulation of carbon utilization [GO:0043609]	3635
C5-Branched dibasic acid metabolism	P08142	ilvB	Acetolactate synthase isozyme 1 large subunit (AHAS-I) (EC 2.2.1.6) (Acetohydroxy-acid synthase I large subunit) (ALS-I)	1823	2174	acetolactate synthase activity [GO:0003984]; flavin adenine dinucleotide binding [GO:0050660]; magnesium ion binding [GO:0000287]; thiamine pyrophosphate binding [GO:0030976]	branched-chain amino acid biosynthetic process [GO:0009082]; isoleucine biosynthetic process [GO:0009097]; valine biosynthetic process [GO:0009099]	P0ADF8	ilvN	Acetolactate synthase isozyme 1 small subunit (EC 2.2.1.6) (Acetohydroxy-acid synthase I small subunit) (AHAS-I) (ALS-I)	1075	2811	acetolactate synthase activity [GO:0003984]; acetolactate synthase regulator activity [GO:1990610]	branched-chain amino acid biosynthetic process [GO:0009082]; isoleucine biosynthetic process [GO:0009097]; valine biosynthetic process [GO:0009099]	8126
C5-Branched dibasic acid metabolism	P30126	leuD	3-isopropylmalate dehydratase small subunit (EC 4.2.1.33) (Alpha-IPM isomerase) (IPMI) (Isopropylmalate isomerase)	5119	461	3-isopropylmalate dehydratase activity [GO:0003861]	L-leucine biosynthetic process [GO:0009098]	P0A870	talB	Transaldolase B (EC 2.2.1.2)	10629	15811	transaldolase activity [GO:0004801]; transketolase or transaldolase activity [GO:0016744]	carbohydrate metabolic process [GO:0005975]; pentose-phosphate shunt, non-oxidative branch [GO:0009052]	7595
Citrate cycle (TCA cycle)	P00363	frdA	Fumarate reductase flavoprotein subunit (EC 1.3.5.1) (Quinol-fumarate reductase flavoprotein subunit) (QFR flavoprotein subunit)	37	408	electron transfer activity [GO:0009055]; FAD binding [GO:0071949]; flavin adenine dinucleotide binding [GO:0050660]; succinate dehydrogenase (quinone) activity [GO:0008177]; succinate dehydrogenase activity [GO:0000104]	anaerobic electron transport chain [GO:0019645]; anaerobic respiration [GO:0009061]; bacterial-type flagellum assembly [GO:0044780]; DNA damage response [GO:0006974]; fermentation [GO:0006113]	P0AC47	frdB	Fumarate reductase iron-sulfur subunit (EC 1.3.5.1) (Quinol-fumarate reductase iron-sulfur subunit) (QFR iron-sulfur subunit)	165	592	2 iron, 2 sulfur cluster binding [GO:0051537]; 3 iron, 4 sulfur cluster binding [GO:0051538]; 4 iron, 4 sulfur cluster binding [GO:0051539]; electron transfer activity [GO:0009055]; iron-sulfur cluster binding [GO:0051536]; metal ion binding [GO:0046872]; succinate dehydrogenase (quinone) activity [GO:0008177]	anaerobic electron transport chain [GO:0019645]; anaerobic respiration [GO:0009061]; bacterial-type flagellum assembly [GO:0044780]; fermentation [GO:0006113]; tricarboxylic acid cycle [GO:0006099]	7916
Citrate cycle (TCA cycle)	P22259	pckA	Phosphoenolpyruvate carboxykinase (ATP) (PCK) (PEP carboxykinase) (PEPCK) (EC 4.1.1.49)	1147	9848	ATP binding [GO:0005524]; calcium ion binding [GO:0005509]; magnesium ion binding [GO:0000287]; phosphoenolpyruvate carboxykinase (ATP) activity [GO:0004612]	gluconeogenesis [GO:0006094]	P00350	gnd	6-phosphogluconate dehydrogenase, decarboxylating (EC 1.1.1.44)	14100	17386	guanosine tetraphosphate binding [GO:0097216]; identical protein binding [GO:0042802]; NADP binding [GO:0050661]; phosphogluconate dehydrogenase (decarboxylating) activity [GO:0004616]; protein homodimerization activity [GO:0042803]	D-gluconate catabolic process [GO:0046177]; pentose-phosphate shunt [GO:0006098]; pentose-phosphate shunt, oxidative branch [GO:0009051]	2157
Galactose metabolism	P0A9S3	gatD	Galactitol 1-phosphate 5-dehydrogenase (EC 1.1.1.251)	128	1229	galactitol-1-phosphate 5-dehydrogenase activity [GO:0008868]; identical protein binding [GO:0042802]; protein homodimerization activity [GO:0042803]; zinc ion binding [GO:0008270]	galactitol catabolic process [GO:0019404]	P21599	pykA	Pyruvate kinase II (EC 2.7.1.40) (PK-2)	1902	3343	AMP binding [GO:0016208]; ATP binding [GO:0005524]; identical protein binding [GO:0042802]; kinase activity [GO:0016301]; magnesium ion binding [GO:0000287]; potassium ion binding [GO:0030955]; pyruvate kinase activity [GO:0004743]	glycolytic process [GO:0006096]	7404
Glycolysis/Gluconeogenesis	P0A9Q7	adhE	Bifunctional aldehyde-alcohol dehydrogenase AdhE (Alcohol dehydrogenase E) [Includes: Acetaldehyde dehydrogenase [acetylating] (ACDH) (EC 1.2.1.10); Alcohol dehydrogenase (ADH) (EC 1.1.1.1)]	4851	5472	acetaldehyde dehydrogenase (acetylating) activity [GO:0008774]; alcohol dehydrogenase (NAD+) activity [GO:0004022]; alcohol dehydrogenase (NAD+) activity, iron-dependent [GO:0004025]; ferrous iron binding [GO:0008198]; identical protein binding [GO:0042802]	carbon utilization [GO:0015976]; ethanol biosynthetic process [GO:0006115]; mixed acid fermentation [GO:0019664]; protein homooligomerization [GO:0051260]; response to oxidative stress [GO:0006979]	P0A7V0	rpsB	Small ribosomal subunit protein uS2 (30S ribosomal protein S2)	29156	71379	structural constituent of ribosome [GO:0003735]; zinc ion binding [GO:0008270]	cytoplasmic translation [GO:0002181]; ribosomal small subunit assembly [GO:0000028]	9489
Glycolysis/Gluconeogenesis	P0AD61	pykF	Pyruvate kinase I (EC 2.7.1.40) (PK-1)	8902	10333	ATP binding [GO:0005524]; identical protein binding [GO:0042802]; kinase activity [GO:0016301]; magnesium ion binding [GO:0000287]; potassium ion binding [GO:0030955]; pyruvate kinase activity [GO:0004743]	glycolytic process [GO:0006096]; response to heat [GO:0009408]	P0ABH7	gltA	Citrate synthase (EC 2.3.3.16)	9671	16361	citrate (Si)-synthase activity [GO:0004108]; identical protein binding [GO:0042802]; NADH binding [GO:0070404]	protein hexamerization [GO:0034214]; tricarboxylic acid cycle [GO:0006099]	7855
Glyoxylate and dicarboxylate metabolism	P32176	fdoG	Formate dehydrogenase-O major subunit (EC 1.17.1.9) (Aerobic formate dehydrogenase major subunit) (FDH-Z subunit alpha) (Formate dehydrogenase-O subunit alpha)	13	2034	4 iron, 4 sulfur cluster binding [GO:0051539]; electron transfer activity [GO:0009055]; formate dehydrogenase (cytochrome-c-553) activity [GO:0047111]; formate dehydrogenase (NAD+) activity [GO:0008863]; formate dehydrogenase (quinone) activity [GO:0036397]; molybdenum ion binding [GO:0030151]; molybdopterin cofactor binding [GO:0043546]	anaerobic electron transport chain [GO:0019645]; anaerobic respiration [GO:0009061]; cellular respiration [GO:0045333]; DNA damage response [GO:0006974]; formate oxidation [GO:0015944]; heme oxidation [GO:0006788]	P13024	fdhE	Protein FdhE	373	1583	ferric iron binding [GO:0008199]; protein homodimerization activity [GO:0042803]	protein maturation [GO:0051604]	1092
Pentose phosphate pathway	P00350	gnd	6-phosphogluconate dehydrogenase, decarboxylating (EC 1.1.1.44)	14100	17386	guanosine tetraphosphate binding [GO:0097216]; identical protein binding [GO:0042802]; NADP binding [GO:0050661]; phosphogluconate dehydrogenase (decarboxylating) activity [GO:0004616]; protein homodimerization activity [GO:0042803]	D-gluconate catabolic process [GO:0046177]; pentose-phosphate shunt [GO:0006098]; pentose-phosphate shunt, oxidative branch [GO:0009051]	P15288	pepD	Cytosol non-specific dipeptidase (EC 3.4.13.18) (Aminoacyl-histidine dipeptidase) (Beta-alanyl-histidine dipeptidase) (Carnosinase) (Cysteinylglycinase) (Peptidase D) (Xaa-His dipeptidase) (X-His dipeptidase)	2408	5961	alanylglutamate dipeptidase activity [GO:0103046]; dipeptidase activity [GO:0016805]; metallodipeptidase activity [GO:0070573]; protein homodimerization activity [GO:0042803]; zinc ion binding [GO:0008270]	peptide catabolic process [GO:0043171]; proteolysis [GO:0006508]	2248
Propanoate metabolism	Q46856	yqhD	Alcohol dehydrogenase YqhD (EC 1.1.1.2)	1052	5796	alcohol dehydrogenase (NADP+) activity [GO:0008106]; alcohol dehydrogenase [NAD(P)+] activity [GO:0018455]; butanol dehydrogenase (NAD+) activity [GO:1990362]; identical protein binding [GO:0042802]; methylglyoxal reductase (NADPH) (acetol producing) activity [GO:1990002]; zinc ion binding [GO:0008270]	response to reactive oxygen species [GO:0000302]	P0AFP6	ybgI	GTP cyclohydrolase 1 type 2 homolog (Radiation resistance protein YbgI)	4327	4293	identical protein binding [GO:0042802]; metal ion binding [GO:0046872]	DNA repair [GO:0006281]; protein hexamerization [GO:0034214]; response to ionizing radiation [GO:0010212]	3003
Pyruvate metabolism	P0AB65	yccX	Acylphosphatase (EC 3.6.1.7) (Acylphosphate phosphohydrolase)	118	153	acylphosphatase activity [GO:0003998]	response to heat [GO:0009408]	P0A734	minE	Cell division topological specificity factor	2057	4004	identical protein binding [GO:0042802]	division septum site selection [GO:0000918]; regulation of cell division [GO:0051302]; regulation of division septum assembly [GO:0032955]	1986
Pyruvate metabolism	P75849	gloC	Hydroxyacylglutathione hydrolase GloC (EC 3.1.2.6) (Accessory type II glyoxalase) (Glyoxalase II 2) (GlxII-2)	842	732	hydroxyacylglutathione hydrolase activity [GO:0004416]; metal ion binding [GO:0046872]	methylglyoxal catabolic process to D-lactate via S-lactoyl-glutathione [GO:0019243]; response to toxic substance [GO:0009636]	P0AEE1	dcrB	Inner membrane lipoprotein DcrB	2176	3454			23
Starch and sucrose metabolism	P15067	glgX	Glycogen debranching enzyme (EC 3.2.1.196) (Glycogen operon protein GlgX) (Limit dextrin alpha-1,6-maltotetraose-hydrolase)	111	75	amylo-alpha-1,6-glucosidase activity [GO:0004135]; glycogen debranching enzyme activity [GO:0004133]	DNA damage response [GO:0006974]; glycogen catabolic process [GO:0005980]	P37665	yiaD	Probable lipoprotein YiaD	344	2116			4517
C5-Branched dibasic acid metabolism	P00893	ilvI	Acetolactate synthase isozyme 3 large subunit (EC 2.2.1.6) (AHAS-III) (ALS-III) (Acetohydroxy-acid synthase III large subunit)	441	114	acetolactate synthase activity [GO:0003984]; flavin adenine dinucleotide binding [GO:0050660]; magnesium ion binding [GO:0000287]; thiamine pyrophosphate binding [GO:0030976]	branched-chain amino acid biosynthetic process [GO:0009082]; isoleucine biosynthetic process [GO:0009097]; valine biosynthetic process [GO:0009099]	P0A7X6	rimM	Ribosome maturation factor RimM (21K)	776	1686	ribosome binding [GO:0043022]; rRNA binding [GO:0019843]	maturation of SSU-rRNA [GO:0030490]; ribosomal small subunit assembly [GO:0000028]	8601
Glyoxylate and dicarboxylate metabolism	P0A9S1	fucO	Lactaldehyde reductase (EC 1.1.1.77) (Propanediol oxidoreductase)	41	234	alcohol dehydrogenase (NAD+) activity [GO:0004022]; ferrous iron binding [GO:0008198]; lactaldehyde reductase activity [GO:0008912]; nucleotide binding [GO:0000166]; protein homodimerization activity [GO:0042803]; R-lactaldehyde reductase activity [GO:0052660]; S-lactaldehyde reductase activity [GO:0052661]	glycol catabolic process [GO:0042846]; L-fucose catabolic process [GO:0042355]; propanediol metabolic process [GO:0051143]; rhamnose catabolic process [GO:0019301]	P0A6K3	def	Peptide deformylase (PDF) (EC 3.5.1.88) (Polypeptide deformylase)	886	1542	ferrous iron binding [GO:0008198]; hydrolase activity [GO:0016787]; peptide deformylase activity [GO:0042586]; ribosome binding [GO:0043022]; zinc ion binding [GO:0008270]	co-translational protein modification [GO:0043686]; translation [GO:0006412]	9529
Glyoxylate and dicarboxylate metabolism	P0AAJ5	fdoH	Formate dehydrogenase-O iron-sulfur subunit (Aerobic formate dehydrogenase iron-sulfur subunit) (FDH-Z subunit beta) (Formate dehydrogenase-O subunit beta)	4	800	4 iron, 4 sulfur cluster binding [GO:0051539]; formate dehydrogenase (quinone) activity [GO:0036397]; metal ion binding [GO:0046872]	anaerobic electron transport chain [GO:0019645]; cellular respiration [GO:0045333]; formate oxidation [GO:0015944]; heme oxidation [GO:0006788]	P32176	fdoG	Formate dehydrogenase-O major subunit (EC 1.17.1.9) (Aerobic formate dehydrogenase major subunit) (FDH-Z subunit alpha) (Formate dehydrogenase-O subunit alpha)	13	2034	4 iron, 4 sulfur cluster binding [GO:0051539]; electron transfer activity [GO:0009055]; formate dehydrogenase (cytochrome-c-553) activity [GO:0047111]; formate dehydrogenase (NAD+) activity [GO:0008863]; formate dehydrogenase (quinone) activity [GO:0036397]; molybdenum ion binding [GO:0030151]; molybdopterin cofactor binding [GO:0043546]	anaerobic electron transport chain [GO:0019645]; anaerobic respiration [GO:0009061]; cellular respiration [GO:0045333]; DNA damage response [GO:0006974]; formate oxidation [GO:0015944]; heme oxidation [GO:0006788]	4027
Amino sugar and nucleotide sugar metabolism	P08373	murB	UDP-N-acetylenolpyruvoylglucosamine reductase (EC 1.3.1.98) (UDP-N-acetylmuramate dehydrogenase)	55	88	FAD binding [GO:0071949]; flavin adenine dinucleotide binding [GO:0050660]; UDP-N-acetylmuramate dehydrogenase activity [GO:0008762]	cell division [GO:0051301]; cell wall organization [GO:0071555]; peptidoglycan biosynthetic process [GO:0009252]; regulation of cell shape [GO:0008360]	P68646	fixX	Ferredoxin-like protein FixX	#N/A	#N/A	4 iron, 4 sulfur cluster binding [GO:0051539]; iron ion binding [GO:0005506]		3364
Amino sugar and nucleotide sugar metabolism	P09147	galE	UDP-glucose 4-epimerase (EC 5.1.3.2) (Galactowaldenase) (UDP-galactose 4-epimerase)	621	1752	identical protein binding [GO:0042802]; NAD+ binding [GO:0070403]; racemase and epimerase activity, acting on carbohydrates and derivatives [GO:0016857]; UDP-glucose 4-epimerase activity [GO:0003978]	carbohydrate metabolic process [GO:0005975]; colanic acid biosynthetic process [GO:0009242]; galactose catabolic process via UDP-galactose [GO:0033499]; galactose metabolic process [GO:0006012]	P09153	tfaE	Prophage tail fiber assembly protein homolog TfaE (Tail fiber assembly protein homolog from lambdoid prophage e14)	#N/A	#N/A			1250
Amino sugar and nucleotide sugar metabolism	P09147	galE	UDP-glucose 4-epimerase (EC 5.1.3.2) (Galactowaldenase) (UDP-galactose 4-epimerase)	621	1752	identical protein binding [GO:0042802]; NAD+ binding [GO:0070403]; racemase and epimerase activity, acting on carbohydrates and derivatives [GO:0016857]; UDP-glucose 4-epimerase activity [GO:0003978]	carbohydrate metabolic process [GO:0005975]; colanic acid biosynthetic process [GO:0009242]; galactose catabolic process via UDP-galactose [GO:0033499]; galactose metabolic process [GO:0006012]	P0AAK4	hydN	Electron transport protein HydN	#N/A	#N/A	4 iron, 4 sulfur cluster binding [GO:0051539]; electron transfer activity [GO:0009055]; metal ion binding [GO:0046872]		1612
Amino sugar and nucleotide sugar metabolism	P09147	galE	UDP-glucose 4-epimerase (EC 5.1.3.2) (Galactowaldenase) (UDP-galactose 4-epimerase)	621	1752	identical protein binding [GO:0042802]; NAD+ binding [GO:0070403]; racemase and epimerase activity, acting on carbohydrates and derivatives [GO:0016857]; UDP-glucose 4-epimerase activity [GO:0003978]	carbohydrate metabolic process [GO:0005975]; colanic acid biosynthetic process [GO:0009242]; galactose catabolic process via UDP-galactose [GO:0033499]; galactose metabolic process [GO:0006012]	P0AAL6	ydhY	Uncharacterized ferredoxin-like protein YdhY	#N/A	#N/A	4 iron, 4 sulfur cluster binding [GO:0051539]; metal ion binding [GO:0046872]		4138
Amino sugar and nucleotide sugar metabolism	P09147	galE	UDP-glucose 4-epimerase (EC 5.1.3.2) (Galactowaldenase) (UDP-galactose 4-epimerase)	621	1752	identical protein binding [GO:0042802]; NAD+ binding [GO:0070403]; racemase and epimerase activity, acting on carbohydrates and derivatives [GO:0016857]; UDP-glucose 4-epimerase activity [GO:0003978]	carbohydrate metabolic process [GO:0005975]; colanic acid biosynthetic process [GO:0009242]; galactose catabolic process via UDP-galactose [GO:0033499]; galactose metabolic process [GO:0006012]	P0ABW5	sfmA	Uncharacterized fimbrial-like protein SfmA (Type-1A pilin)	#N/A	#N/A		cell adhesion [GO:0007155]; cell adhesion involved in single-species biofilm formation [GO:0043709]	476
Amino sugar and nucleotide sugar metabolism	P09147	galE	UDP-glucose 4-epimerase (EC 5.1.3.2) (Galactowaldenase) (UDP-galactose 4-epimerase)	621	1752	identical protein binding [GO:0042802]; NAD+ binding [GO:0070403]; racemase and epimerase activity, acting on carbohydrates and derivatives [GO:0016857]; UDP-glucose 4-epimerase activity [GO:0003978]	carbohydrate metabolic process [GO:0005975]; colanic acid biosynthetic process [GO:0009242]; galactose catabolic process via UDP-galactose [GO:0033499]; galactose metabolic process [GO:0006012]	P0AFT8	yeiW	UPF0153 protein YeiW	#N/A	#N/A			7017
Amino sugar and nucleotide sugar metabolism	P09147	galE	UDP-glucose 4-epimerase (EC 5.1.3.2) (Galactowaldenase) (UDP-galactose 4-epimerase)	621	1752	identical protein binding [GO:0042802]; NAD+ binding [GO:0070403]; racemase and epimerase activity, acting on carbohydrates and derivatives [GO:0016857]; UDP-glucose 4-epimerase activity [GO:0003978]	carbohydrate metabolic process [GO:0005975]; colanic acid biosynthetic process [GO:0009242]; galactose catabolic process via UDP-galactose [GO:0033499]; galactose metabolic process [GO:0006012]	P39391	yjiT	Protein YjiT	#N/A	#N/A			1389
Amino sugar and nucleotide sugar metabolism	P09147	galE	UDP-glucose 4-epimerase (EC 5.1.3.2) (Galactowaldenase) (UDP-galactose 4-epimerase)	621	1752	identical protein binding [GO:0042802]; NAD+ binding [GO:0070403]; racemase and epimerase activity, acting on carbohydrates and derivatives [GO:0016857]; UDP-glucose 4-epimerase activity [GO:0003978]	carbohydrate metabolic process [GO:0005975]; colanic acid biosynthetic process [GO:0009242]; galactose catabolic process via UDP-galactose [GO:0033499]; galactose metabolic process [GO:0006012]	P39834	ygiL	Uncharacterized fimbrial-like protein YgiL	#N/A	#N/A		cell adhesion involved in single-species biofilm formation [GO:0043709]	476
Amino sugar and nucleotide sugar metabolism	P09147	galE	UDP-glucose 4-epimerase (EC 5.1.3.2) (Galactowaldenase) (UDP-galactose 4-epimerase)	621	1752	identical protein binding [GO:0042802]; NAD+ binding [GO:0070403]; racemase and epimerase activity, acting on carbohydrates and derivatives [GO:0016857]; UDP-glucose 4-epimerase activity [GO:0003978]	carbohydrate metabolic process [GO:0005975]; colanic acid biosynthetic process [GO:0009242]; galactose catabolic process via UDP-galactose [GO:0033499]; galactose metabolic process [GO:0006012]	P68646	fixX	Ferredoxin-like protein FixX	#N/A	#N/A	4 iron, 4 sulfur cluster binding [GO:0051539]; iron ion binding [GO:0005506]		2836
Amino sugar and nucleotide sugar metabolism	P09147	galE	UDP-glucose 4-epimerase (EC 5.1.3.2) (Galactowaldenase) (UDP-galactose 4-epimerase)	621	1752	identical protein binding [GO:0042802]; NAD+ binding [GO:0070403]; racemase and epimerase activity, acting on carbohydrates and derivatives [GO:0016857]; UDP-glucose 4-epimerase activity [GO:0003978]	carbohydrate metabolic process [GO:0005975]; colanic acid biosynthetic process [GO:0009242]; galactose catabolic process via UDP-galactose [GO:0033499]; galactose metabolic process [GO:0006012]	Q46919	yqcC	Uncharacterized protein YqcC	137	352		single-species biofilm formation [GO:0044010]	762
Amino sugar and nucleotide sugar metabolism	P0A6T3	galK	Galactokinase (EC 2.7.1.6) (Galactose kinase)	369	1786	ATP binding [GO:0005524]; galactokinase activity [GO:0004335]; magnesium ion binding [GO:0000287]	galactose catabolic process via UDP-galactose [GO:0033499]; galactose metabolic process [GO:0006012]	P09153	tfaE	Prophage tail fiber assembly protein homolog TfaE (Tail fiber assembly protein homolog from lambdoid prophage e14)	#N/A	#N/A			451
Amino sugar and nucleotide sugar metabolism	P0A6T3	galK	Galactokinase (EC 2.7.1.6) (Galactose kinase)	369	1786	ATP binding [GO:0005524]; galactokinase activity [GO:0004335]; magnesium ion binding [GO:0000287]	galactose catabolic process via UDP-galactose [GO:0033499]; galactose metabolic process [GO:0006012]	P39834	ygiL	Uncharacterized fimbrial-like protein YgiL	#N/A	#N/A		cell adhesion involved in single-species biofilm formation [GO:0043709]	225
Amino sugar and nucleotide sugar metabolism	P0A6T3	galK	Galactokinase (EC 2.7.1.6) (Galactose kinase)	369	1786	ATP binding [GO:0005524]; galactokinase activity [GO:0004335]; magnesium ion binding [GO:0000287]	galactose catabolic process via UDP-galactose [GO:0033499]; galactose metabolic process [GO:0006012]	P68646	fixX	Ferredoxin-like protein FixX	#N/A	#N/A	4 iron, 4 sulfur cluster binding [GO:0051539]; iron ion binding [GO:0005506]		548
Amino sugar and nucleotide sugar metabolism	P0A749	murA	UDP-N-acetylglucosamine 1-carboxyvinyltransferase (EC 2.5.1.7) (Enoylpyruvate transferase) (UDP-N-acetylglucosamine enolpyruvyl transferase) (EPT)	650	1266	UDP-N-acetylglucosamine 1-carboxyvinyltransferase activity [GO:0008760]	cell division [GO:0051301]; cell wall organization [GO:0071555]; peptidoglycan biosynthetic process [GO:0009252]; regulation of cell shape [GO:0008360]; UDP-N-acetylgalactosamine biosynthetic process [GO:0019277]	P0ABW5	sfmA	Uncharacterized fimbrial-like protein SfmA (Type-1A pilin)	#N/A	#N/A		cell adhesion [GO:0007155]; cell adhesion involved in single-species biofilm formation [GO:0043709]	553
Amino sugar and nucleotide sugar metabolism	P0A749	murA	UDP-N-acetylglucosamine 1-carboxyvinyltransferase (EC 2.5.1.7) (Enoylpyruvate transferase) (UDP-N-acetylglucosamine enolpyruvyl transferase) (EPT)	650	1266	UDP-N-acetylglucosamine 1-carboxyvinyltransferase activity [GO:0008760]	cell division [GO:0051301]; cell wall organization [GO:0071555]; peptidoglycan biosynthetic process [GO:0009252]; regulation of cell shape [GO:0008360]; UDP-N-acetylgalactosamine biosynthetic process [GO:0019277]	P39834	ygiL	Uncharacterized fimbrial-like protein YgiL	#N/A	#N/A		cell adhesion involved in single-species biofilm formation [GO:0043709]	553
Amino sugar and nucleotide sugar metabolism	P17169	glmS	Glutamine--fructose-6-phosphate aminotransferase [isomerizing] (EC 2.6.1.16) (D-fructose-6-phosphate amidotransferase) (GFAT) (Glucosamine-6-phosphate synthase) (Hexosephosphate aminotransferase) (L-glutamine--D-fructose-6-phosphate amidotransferase)	4025	5271	carbohydrate derivative binding [GO:0097367]; glutamine-fructose-6-phosphate transaminase (isomerizing) activity [GO:0004360]	carbohydrate metabolic process [GO:0005975]; fructose 6-phosphate metabolic process [GO:0006002]; glutamine metabolic process [GO:0006541]; protein N-linked glycosylation [GO:0006487]; UDP-N-acetylglucosamine biosynthetic process [GO:0006048]; UDP-N-acetylglucosamine metabolic process [GO:0006047]	P76093	ynbD	Uncharacterized protein YnbD	#N/A	#N/A	phosphoprotein phosphatase activity [GO:0004721]		8838
Amino sugar and nucleotide sugar metabolism	P77398	arnA	Bifunctional polymyxin resistance protein ArnA (Polymyxin resistance protein PmrI) [Includes: UDP-4-amino-4-deoxy-L-arabinose formyltransferase (EC 2.1.2.13) (ArnAFT) (UDP-L-Ara4N formyltransferase); UDP-glucuronic acid oxidase, UDP-4-keto-hexauronic acid decarboxylating (EC 1.1.1.305) (ArnADH) (UDP-GlcUA decarboxylase) (UDP-glucuronic acid dehydrogenase)]	6	6	identical protein binding [GO:0042802]; NAD+ binding [GO:0070403]; UDP-4-amino-4-deoxy-L-arabinose formyltransferase activity [GO:0099619]; UDP-glucuronate decarboxylase activity [GO:0048040]; UDP-glucuronic acid dehydrogenase activity [GO:0099618]	lipid A biosynthetic process [GO:0009245]; lipopolysaccharide biosynthetic process [GO:0009103]; response to antibiotic [GO:0046677]; UDP-4-deoxy-4-formamido-beta-L-arabinopyranose biosynthetic process [GO:2001315]; UDP-D-xylose biosynthetic process [GO:0033320]	P68646	fixX	Ferredoxin-like protein FixX	#N/A	#N/A	4 iron, 4 sulfur cluster binding [GO:0051539]; iron ion binding [GO:0005506]		3416
Amino sugar and nucleotide sugar metabolism	P77398	arnA	Bifunctional polymyxin resistance protein ArnA (Polymyxin resistance protein PmrI) [Includes: UDP-4-amino-4-deoxy-L-arabinose formyltransferase (EC 2.1.2.13) (ArnAFT) (UDP-L-Ara4N formyltransferase); UDP-glucuronic acid oxidase, UDP-4-keto-hexauronic acid decarboxylating (EC 1.1.1.305) (ArnADH) (UDP-GlcUA decarboxylase) (UDP-glucuronic acid dehydrogenase)]	6	6	identical protein binding [GO:0042802]; NAD+ binding [GO:0070403]; UDP-4-amino-4-deoxy-L-arabinose formyltransferase activity [GO:0099619]; UDP-glucuronate decarboxylase activity [GO:0048040]; UDP-glucuronic acid dehydrogenase activity [GO:0099618]	lipid A biosynthetic process [GO:0009245]; lipopolysaccharide biosynthetic process [GO:0009103]; response to antibiotic [GO:0046677]; UDP-4-deoxy-4-formamido-beta-L-arabinopyranose biosynthetic process [GO:2001315]; UDP-D-xylose biosynthetic process [GO:0033320]	P76092	ynbC	Uncharacterized protein YnbC	#N/A	#N/A	lipase activity [GO:0016298]		8203
Ascorbate and aldarate metabolism	P23522	garL	5-keto-4-deoxy-D-glucarate aldolase (KDGluc aldolase) (KDGlucA) (EC 4.1.2.20) (2-dehydro-3-deoxy-D-glucarate aldolase) (2-keto-3-deoxy-D-glucarate aldolase) (5-dehydro-4-deoxy-D-glucarate aldolase) (Alpha-keto-beta-deoxy-D-glucarate aldolase)	3	241	2-dehydro-3-deoxyglucarate aldolase activity [GO:0008672]; aldehyde-lyase activity [GO:0016832]; carbon-carbon lyase activity [GO:0016830]; magnesium ion binding [GO:0000287]	D-glucarate catabolic process [GO:0042838]; galactarate catabolic process [GO:0046392]; glucarate catabolic process [GO:0019394]	P33014	tsuB	Putative sulfur carrier protein TsuB (Thiosulfate uptake protein B)	3407	3135			2126
Ascorbate and aldarate metabolism	P37680	sgbE	L-ribulose-5-phosphate 4-epimerase SgbE (EC 5.1.3.4) (Phosphoribulose isomerase)	#N/A	#N/A	aldehyde-lyase activity [GO:0016832]; L-ribulose-phosphate 4-epimerase activity [GO:0008742]; zinc ion binding [GO:0008270]	L-arabinose catabolic process [GO:0019572]; L-lyxose metabolic process [GO:0019324]; pentose catabolic process [GO:0019323]	P0AAK4	hydN	Electron transport protein HydN	#N/A	#N/A	4 iron, 4 sulfur cluster binding [GO:0051539]; electron transfer activity [GO:0009055]; metal ion binding [GO:0046872]		1421
Ascorbate and aldarate metabolism	P37680	sgbE	L-ribulose-5-phosphate 4-epimerase SgbE (EC 5.1.3.4) (Phosphoribulose isomerase)	#N/A	#N/A	aldehyde-lyase activity [GO:0016832]; L-ribulose-phosphate 4-epimerase activity [GO:0008742]; zinc ion binding [GO:0008270]	L-arabinose catabolic process [GO:0019572]; L-lyxose metabolic process [GO:0019324]; pentose catabolic process [GO:0019323]	P0AAL9	ykgJ	Uncharacterized protein YkgJ	#N/A	#N/A	iron-sulfur cluster binding [GO:0051536]; metal ion binding [GO:0046872]		2472
Ascorbate and aldarate metabolism	P37680	sgbE	L-ribulose-5-phosphate 4-epimerase SgbE (EC 5.1.3.4) (Phosphoribulose isomerase)	#N/A	#N/A	aldehyde-lyase activity [GO:0016832]; L-ribulose-phosphate 4-epimerase activity [GO:0008742]; zinc ion binding [GO:0008270]	L-arabinose catabolic process [GO:0019572]; L-lyxose metabolic process [GO:0019324]; pentose catabolic process [GO:0019323]	P37627	yhiJ	Uncharacterized protein YhiJ	#N/A	#N/A		inositol catabolic process [GO:0019310]	7
Ascorbate and aldarate metabolism	P37680	sgbE	L-ribulose-5-phosphate 4-epimerase SgbE (EC 5.1.3.4) (Phosphoribulose isomerase)	#N/A	#N/A	aldehyde-lyase activity [GO:0016832]; L-ribulose-phosphate 4-epimerase activity [GO:0008742]; zinc ion binding [GO:0008270]	L-arabinose catabolic process [GO:0019572]; L-lyxose metabolic process [GO:0019324]; pentose catabolic process [GO:0019323]	P68646	fixX	Ferredoxin-like protein FixX	#N/A	#N/A	4 iron, 4 sulfur cluster binding [GO:0051539]; iron ion binding [GO:0005506]		2703
Butanoate metabolism	P00894	ilvH	Acetolactate synthase isozyme 3 small subunit (EC 2.2.1.6) (ALS-III) (Acetohydroxy-acid synthase III small subunit) (AHAS-III)	1533	439	acetolactate synthase activity [GO:0003984]; acetolactate synthase regulator activity [GO:1990610]	branched-chain amino acid biosynthetic process [GO:0009082]; isoleucine biosynthetic process [GO:0009097]; valine biosynthetic process [GO:0009099]	P0ADM8	yieE	Uncharacterized protein YieE	#N/A	#N/A	holo-[acyl-carrier-protein] synthase activity [GO:0008897]; magnesium ion binding [GO:0000287]	lysine biosynthetic process via aminoadipic acid [GO:0019878]	3898
Butanoate metabolism	P07014	sdhB	Succinate dehydrogenase iron-sulfur subunit (EC 1.3.5.1)	2481	9036	2 iron, 2 sulfur cluster binding [GO:0051537]; 3 iron, 4 sulfur cluster binding [GO:0051538]; 4 iron, 4 sulfur cluster binding [GO:0051539]; electron transfer activity [GO:0009055]; iron-sulfur cluster binding [GO:0051536]; metal ion binding [GO:0046872]; succinate dehydrogenase (quinone) activity [GO:0008177]	aerobic electron transport chain [GO:0019646]; aerobic respiration [GO:0009060]; respiratory electron transport chain [GO:0022904]; tricarboxylic acid cycle [GO:0006099]	P0ACM9	yihL	Uncharacterized HTH-type transcriptional regulator YihL	#N/A	#N/A	DNA binding [GO:0003677]; DNA-binding transcription factor activity [GO:0003700]	negative regulation of DNA-templated transcription [GO:0045892]	5617
Butanoate metabolism	P09373	pflB	Formate acetyltransferase 1 (EC 2.3.1.54) (Pyruvate formate-lyase 1)	4615	6984	formate C-acetyltransferase activity [GO:0008861]	glucose metabolic process [GO:0006006]	P76180	ydgK	Inner membrane protein YdgK	#N/A	#N/A			2882
Butanoate metabolism	P0AC47	frdB	Fumarate reductase iron-sulfur subunit (EC 1.3.5.1) (Quinol-fumarate reductase iron-sulfur subunit) (QFR iron-sulfur subunit)	165	592	2 iron, 2 sulfur cluster binding [GO:0051537]; 3 iron, 4 sulfur cluster binding [GO:0051538]; 4 iron, 4 sulfur cluster binding [GO:0051539]; electron transfer activity [GO:0009055]; iron-sulfur cluster binding [GO:0051536]; metal ion binding [GO:0046872]; succinate dehydrogenase (quinone) activity [GO:0008177]	anaerobic electron transport chain [GO:0019645]; anaerobic respiration [GO:0009061]; bacterial-type flagellum assembly [GO:0044780]; fermentation [GO:0006113]; tricarboxylic acid cycle [GO:0006099]	P77748	ydiJ	D-2-hydroxyglutarate dehydrogenase (D2HGDH) (EC 1.1.99.39)	231	125	4 iron, 4 sulfur cluster binding [GO:0051539]; D-lactate dehydrogenase (cytochrome) activity [GO:0004458]; D-lactate dehydrogenase activity [GO:0008720]; FAD binding [GO:0071949]; flavin adenine dinucleotide binding [GO:0050660]; metal ion binding [GO:0046872]	lactate catabolic process [GO:1903457]	7628
Butanoate metabolism	P22256	gabT	4-aminobutyrate aminotransferase GabT (EC 2.6.1.19) (5-aminovalerate transaminase) (EC 2.6.1.48) (GABA aminotransferase) (GABA-AT) (Gamma-amino-N-butyrate transaminase) (GABA transaminase) (Glutamate:succinic semialdehyde transaminase) (L-AIBAT)	599	945	4-aminobutyrate transaminase activity [GO:0003867]; 4-aminobutyrate:2-oxoglutarate transaminase activity [GO:0034386]; 5-aminovalerate transaminase activity [GO:0047589]; N2-acetyl-L-ornithine:2-oxoglutarate 5-aminotransferase activity [GO:0003992]; protein homodimerization activity [GO:0042803]; pyridoxal phosphate binding [GO:0030170]	arginine biosynthetic process via ornithine [GO:0042450]; gamma-aminobutyric acid catabolic process [GO:0009450]	P33014	tsuB	Putative sulfur carrier protein TsuB (Thiosulfate uptake protein B)	3407	3135			3543
Butanoate metabolism	P22256	gabT	4-aminobutyrate aminotransferase GabT (EC 2.6.1.19) (5-aminovalerate transaminase) (EC 2.6.1.48) (GABA aminotransferase) (GABA-AT) (Gamma-amino-N-butyrate transaminase) (GABA transaminase) (Glutamate:succinic semialdehyde transaminase) (L-AIBAT)	599	945	4-aminobutyrate transaminase activity [GO:0003867]; 4-aminobutyrate:2-oxoglutarate transaminase activity [GO:0034386]; 5-aminovalerate transaminase activity [GO:0047589]; N2-acetyl-L-ornithine:2-oxoglutarate 5-aminotransferase activity [GO:0003992]; protein homodimerization activity [GO:0042803]; pyridoxal phosphate binding [GO:0030170]	arginine biosynthetic process via ornithine [GO:0042450]; gamma-aminobutyric acid catabolic process [GO:0009450]	P39367	yjhP	Uncharacterized protein YjhP	#N/A	#N/A	methyltransferase activity [GO:0008168]		4516
Butanoate metabolism	P50457	puuE	4-aminobutyrate aminotransferase PuuE (EC 2.6.1.19) (GABA aminotransferase) (GABA-AT) (Gamma-amino-N-butyrate transaminase) (GABA transaminase) (Glutamate:succinic semialdehyde transaminase)	#N/A	#N/A	4-aminobutyrate transaminase activity [GO:0003867]; 4-aminobutyrate:2-oxoglutarate transaminase activity [GO:0034386]; pyridoxal phosphate binding [GO:0030170]	gamma-aminobutyric acid catabolic process [GO:0009450]; putrescine catabolic process [GO:0009447]	P33218	yebE	Inner membrane protein YebE	#N/A	#N/A			1004
Butanoate metabolism	P52647	ydbK	Probable pyruvate-flavodoxin oxidoreductase (EC 1.2.7.-)	65	197	4 iron, 4 sulfur cluster binding [GO:0051539]; iron ion binding [GO:0005506]; pyruvate-flavodoxin oxidoreductase activity [GO:0043873]	electron transport chain [GO:0022900]; response to oxidative stress [GO:0006979]	Q47154	lafU	Putative truncated flagellar export/assembly protein LafU	#N/A	#N/A			8115
Butanoate metabolism	P77580	mhpF	Acetaldehyde dehydrogenase (EC 1.2.1.10) (Acetaldehyde dehydrogenase [acetylating])	#N/A	#N/A	acetaldehyde dehydrogenase (acetylating) activity [GO:0008774]; NAD binding [GO:0051287]	3-phenylpropionate catabolic process [GO:0019380]	P0AFT8	yeiW	UPF0153 protein YeiW	#N/A	#N/A			1373
Butanoate metabolism	P77580	mhpF	Acetaldehyde dehydrogenase (EC 1.2.1.10) (Acetaldehyde dehydrogenase [acetylating])	#N/A	#N/A	acetaldehyde dehydrogenase (acetylating) activity [GO:0008774]; NAD binding [GO:0051287]	3-phenylpropionate catabolic process [GO:0019380]	P39391	yjiT	Protein YjiT	#N/A	#N/A			225
Butanoate metabolism	P77580	mhpF	Acetaldehyde dehydrogenase (EC 1.2.1.10) (Acetaldehyde dehydrogenase [acetylating])	#N/A	#N/A	acetaldehyde dehydrogenase (acetylating) activity [GO:0008774]; NAD binding [GO:0051287]	3-phenylpropionate catabolic process [GO:0019380]	P68646	fixX	Ferredoxin-like protein FixX	#N/A	#N/A	4 iron, 4 sulfur cluster binding [GO:0051539]; iron ion binding [GO:0005506]		659
C5-Branched dibasic acid metabolism	P00894	ilvH	Acetolactate synthase isozyme 3 small subunit (EC 2.2.1.6) (ALS-III) (Acetohydroxy-acid synthase III small subunit) (AHAS-III)	1533	439	acetolactate synthase activity [GO:0003984]; acetolactate synthase regulator activity [GO:1990610]	branched-chain amino acid biosynthetic process [GO:0009082]; isoleucine biosynthetic process [GO:0009097]; valine biosynthetic process [GO:0009099]	P0ADM8	yieE	Uncharacterized protein YieE	#N/A	#N/A	holo-[acyl-carrier-protein] synthase activity [GO:0008897]; magnesium ion binding [GO:0000287]	lysine biosynthetic process via aminoadipic acid [GO:0019878]	3898
Citrate cycle (TCA cycle)	P07014	sdhB	Succinate dehydrogenase iron-sulfur subunit (EC 1.3.5.1)	2481	9036	2 iron, 2 sulfur cluster binding [GO:0051537]; 3 iron, 4 sulfur cluster binding [GO:0051538]; 4 iron, 4 sulfur cluster binding [GO:0051539]; electron transfer activity [GO:0009055]; iron-sulfur cluster binding [GO:0051536]; metal ion binding [GO:0046872]; succinate dehydrogenase (quinone) activity [GO:0008177]	aerobic electron transport chain [GO:0019646]; aerobic respiration [GO:0009060]; respiratory electron transport chain [GO:0022904]; tricarboxylic acid cycle [GO:0006099]	P0ACM9	yihL	Uncharacterized HTH-type transcriptional regulator YihL	#N/A	#N/A	DNA binding [GO:0003677]; DNA-binding transcription factor activity [GO:0003700]	negative regulation of DNA-templated transcription [GO:0045892]	5617
Citrate cycle (TCA cycle)	P0A9P0	lpdA	Dihydrolipoyl dehydrogenase (EC 1.8.1.4) (Dihydrolipoamide dehydrogenase) (E3 component of pyruvate and 2-oxoglutarate dehydrogenases complexes) (Glycine cleavage system L protein)	12596	30101	dihydrolipoyl dehydrogenase activity [GO:0004148]; disulfide oxidoreductase activity [GO:0015036]; flavin adenine dinucleotide binding [GO:0050660]; identical protein binding [GO:0042802]; zinc ion binding [GO:0008270]	2-oxoglutarate metabolic process [GO:0006103]; glycine decarboxylation via glycine cleavage system [GO:0019464]; one-carbon metabolic process [GO:0006730]; pyruvate catabolic process [GO:0042867]; pyruvate metabolic process [GO:0006090]; response to oxidative stress [GO:0006979]; tricarboxylic acid cycle [GO:0006099]	P52037	ygfF	Uncharacterized oxidoreductase YgfF (EC 1.-.-.-)	#N/A	#N/A	oxidoreductase activity, acting on CH-OH group of donors [GO:0016614]		9316
Citrate cycle (TCA cycle)	P0A9P0	lpdA	Dihydrolipoyl dehydrogenase (EC 1.8.1.4) (Dihydrolipoamide dehydrogenase) (E3 component of pyruvate and 2-oxoglutarate dehydrogenases complexes) (Glycine cleavage system L protein)	12596	30101	dihydrolipoyl dehydrogenase activity [GO:0004148]; disulfide oxidoreductase activity [GO:0015036]; flavin adenine dinucleotide binding [GO:0050660]; identical protein binding [GO:0042802]; zinc ion binding [GO:0008270]	2-oxoglutarate metabolic process [GO:0006103]; glycine decarboxylation via glycine cleavage system [GO:0019464]; one-carbon metabolic process [GO:0006730]; pyruvate catabolic process [GO:0042867]; pyruvate metabolic process [GO:0006090]; response to oxidative stress [GO:0006979]; tricarboxylic acid cycle [GO:0006099]	P77721	ydjF	Uncharacterized HTH-type transcriptional regulator YdjF	23	68	DNA binding [GO:0003677]; DNA-binding transcription factor activity [GO:0003700]		6204
Citrate cycle (TCA cycle)	P0AC47	frdB	Fumarate reductase iron-sulfur subunit (EC 1.3.5.1) (Quinol-fumarate reductase iron-sulfur subunit) (QFR iron-sulfur subunit)	165	592	2 iron, 2 sulfur cluster binding [GO:0051537]; 3 iron, 4 sulfur cluster binding [GO:0051538]; 4 iron, 4 sulfur cluster binding [GO:0051539]; electron transfer activity [GO:0009055]; iron-sulfur cluster binding [GO:0051536]; metal ion binding [GO:0046872]; succinate dehydrogenase (quinone) activity [GO:0008177]	anaerobic electron transport chain [GO:0019645]; anaerobic respiration [GO:0009061]; bacterial-type flagellum assembly [GO:0044780]; fermentation [GO:0006113]; tricarboxylic acid cycle [GO:0006099]	P77748	ydiJ	D-2-hydroxyglutarate dehydrogenase (D2HGDH) (EC 1.1.99.39)	231	125	4 iron, 4 sulfur cluster binding [GO:0051539]; D-lactate dehydrogenase (cytochrome) activity [GO:0004458]; D-lactate dehydrogenase activity [GO:0008720]; FAD binding [GO:0071949]; flavin adenine dinucleotide binding [GO:0050660]; metal ion binding [GO:0046872]	lactate catabolic process [GO:1903457]	7628
Citrate cycle (TCA cycle)	P0AFG3	sucA	2-oxoglutarate dehydrogenase E1 component (EC 1.2.4.2) (Alpha-ketoglutarate dehydrogenase)	1706	6084	identical protein binding [GO:0042802]; magnesium ion binding [GO:0000287]; nucleotide binding [GO:0000166]; oxoglutarate dehydrogenase (succinyl-transferring) activity [GO:0004591]; thiamine pyrophosphate binding [GO:0030976]	tricarboxylic acid cycle [GO:0006099]	P63389	yheS	Probable ATP-binding protein YheS	56	137	ATP binding [GO:0005524]; ATP hydrolysis activity [GO:0016887]		6482
Citrate cycle (TCA cycle)	P0AFG6	sucB	Dihydrolipoyllysine-residue succinyltransferase component of 2-oxoglutarate dehydrogenase complex (EC 2.3.1.61) (2-oxoglutarate dehydrogenase complex component E2) (OGDC-E2) (Dihydrolipoamide succinyltransferase component of 2-oxoglutarate dehydrogenase complex)	5252	15565	dihydrolipoyllysine-residue succinyltransferase activity [GO:0004149]; lipoic acid binding [GO:0031405]	L-lysine catabolic process to acetyl-CoA via saccharopine [GO:0033512]; tricarboxylic acid cycle [GO:0006099]	P77717	ybaY	Uncharacterized lipoprotein YbaY	4627	1904			1195
Citrate cycle (TCA cycle)	P0AFG8	aceE	Pyruvate dehydrogenase E1 component (PDH E1 component) (EC 1.2.4.1)	5815	11820	identical protein binding [GO:0042802]; magnesium ion binding [GO:0000287]; molecular adaptor activity [GO:0060090]; protein homodimerization activity [GO:0042803]; pyruvate dehydrogenase (acetyl-transferring) activity [GO:0004739]; pyruvate dehydrogenase activity [GO:0004738]; small molecule binding [GO:0036094]; thiamine pyrophosphate binding [GO:0030976]	pyruvate catabolic process [GO:0042867]	P0A8L7	yciU	UPF0263 protein YciU	#N/A	#N/A			424
Citrate cycle (TCA cycle)	P0AFG8	aceE	Pyruvate dehydrogenase E1 component (PDH E1 component) (EC 1.2.4.1)	5815	11820	identical protein binding [GO:0042802]; magnesium ion binding [GO:0000287]; molecular adaptor activity [GO:0060090]; protein homodimerization activity [GO:0042803]; pyruvate dehydrogenase (acetyl-transferring) activity [GO:0004739]; pyruvate dehydrogenase activity [GO:0004738]; small molecule binding [GO:0036094]; thiamine pyrophosphate binding [GO:0030976]	pyruvate catabolic process [GO:0042867]	P76049	ycjY	Uncharacterized protein YcjY	#N/A	#N/A	hydrolase activity [GO:0016787]	cell division [GO:0051301]	1422
Citrate cycle (TCA cycle)	P0AFG8	aceE	Pyruvate dehydrogenase E1 component (PDH E1 component) (EC 1.2.4.1)	5815	11820	identical protein binding [GO:0042802]; magnesium ion binding [GO:0000287]; molecular adaptor activity [GO:0060090]; protein homodimerization activity [GO:0042803]; pyruvate dehydrogenase (acetyl-transferring) activity [GO:0004739]; pyruvate dehydrogenase activity [GO:0004738]; small molecule binding [GO:0036094]; thiamine pyrophosphate binding [GO:0030976]	pyruvate catabolic process [GO:0042867]	P76170	ynfB	UPF0482 protein YnfB	459	581			207
Citrate cycle (TCA cycle)	P52647	ydbK	Probable pyruvate-flavodoxin oxidoreductase (EC 1.2.7.-)	65	197	4 iron, 4 sulfur cluster binding [GO:0051539]; iron ion binding [GO:0005506]; pyruvate-flavodoxin oxidoreductase activity [GO:0043873]	electron transport chain [GO:0022900]; response to oxidative stress [GO:0006979]	Q47154	lafU	Putative truncated flagellar export/assembly protein LafU	#N/A	#N/A			8115
Galactose metabolism	P09147	galE	UDP-glucose 4-epimerase (EC 5.1.3.2) (Galactowaldenase) (UDP-galactose 4-epimerase)	621	1752	identical protein binding [GO:0042802]; NAD+ binding [GO:0070403]; racemase and epimerase activity, acting on carbohydrates and derivatives [GO:0016857]; UDP-glucose 4-epimerase activity [GO:0003978]	carbohydrate metabolic process [GO:0005975]; colanic acid biosynthetic process [GO:0009242]; galactose catabolic process via UDP-galactose [GO:0033499]; galactose metabolic process [GO:0006012]	P09153	tfaE	Prophage tail fiber assembly protein homolog TfaE (Tail fiber assembly protein homolog from lambdoid prophage e14)	#N/A	#N/A			1250
Galactose metabolism	P09147	galE	UDP-glucose 4-epimerase (EC 5.1.3.2) (Galactowaldenase) (UDP-galactose 4-epimerase)	621	1752	identical protein binding [GO:0042802]; NAD+ binding [GO:0070403]; racemase and epimerase activity, acting on carbohydrates and derivatives [GO:0016857]; UDP-glucose 4-epimerase activity [GO:0003978]	carbohydrate metabolic process [GO:0005975]; colanic acid biosynthetic process [GO:0009242]; galactose catabolic process via UDP-galactose [GO:0033499]; galactose metabolic process [GO:0006012]	P0AAK4	hydN	Electron transport protein HydN	#N/A	#N/A	4 iron, 4 sulfur cluster binding [GO:0051539]; electron transfer activity [GO:0009055]; metal ion binding [GO:0046872]		1612
Galactose metabolism	P09147	galE	UDP-glucose 4-epimerase (EC 5.1.3.2) (Galactowaldenase) (UDP-galactose 4-epimerase)	621	1752	identical protein binding [GO:0042802]; NAD+ binding [GO:0070403]; racemase and epimerase activity, acting on carbohydrates and derivatives [GO:0016857]; UDP-glucose 4-epimerase activity [GO:0003978]	carbohydrate metabolic process [GO:0005975]; colanic acid biosynthetic process [GO:0009242]; galactose catabolic process via UDP-galactose [GO:0033499]; galactose metabolic process [GO:0006012]	P0AAL6	ydhY	Uncharacterized ferredoxin-like protein YdhY	#N/A	#N/A	4 iron, 4 sulfur cluster binding [GO:0051539]; metal ion binding [GO:0046872]		4138
Galactose metabolism	P09147	galE	UDP-glucose 4-epimerase (EC 5.1.3.2) (Galactowaldenase) (UDP-galactose 4-epimerase)	621	1752	identical protein binding [GO:0042802]; NAD+ binding [GO:0070403]; racemase and epimerase activity, acting on carbohydrates and derivatives [GO:0016857]; UDP-glucose 4-epimerase activity [GO:0003978]	carbohydrate metabolic process [GO:0005975]; colanic acid biosynthetic process [GO:0009242]; galactose catabolic process via UDP-galactose [GO:0033499]; galactose metabolic process [GO:0006012]	P0ABW5	sfmA	Uncharacterized fimbrial-like protein SfmA (Type-1A pilin)	#N/A	#N/A		cell adhesion [GO:0007155]; cell adhesion involved in single-species biofilm formation [GO:0043709]	476
Galactose metabolism	P09147	galE	UDP-glucose 4-epimerase (EC 5.1.3.2) (Galactowaldenase) (UDP-galactose 4-epimerase)	621	1752	identical protein binding [GO:0042802]; NAD+ binding [GO:0070403]; racemase and epimerase activity, acting on carbohydrates and derivatives [GO:0016857]; UDP-glucose 4-epimerase activity [GO:0003978]	carbohydrate metabolic process [GO:0005975]; colanic acid biosynthetic process [GO:0009242]; galactose catabolic process via UDP-galactose [GO:0033499]; galactose metabolic process [GO:0006012]	P0AFT8	yeiW	UPF0153 protein YeiW	#N/A	#N/A			7017
Galactose metabolism	P09147	galE	UDP-glucose 4-epimerase (EC 5.1.3.2) (Galactowaldenase) (UDP-galactose 4-epimerase)	621	1752	identical protein binding [GO:0042802]; NAD+ binding [GO:0070403]; racemase and epimerase activity, acting on carbohydrates and derivatives [GO:0016857]; UDP-glucose 4-epimerase activity [GO:0003978]	carbohydrate metabolic process [GO:0005975]; colanic acid biosynthetic process [GO:0009242]; galactose catabolic process via UDP-galactose [GO:0033499]; galactose metabolic process [GO:0006012]	P39391	yjiT	Protein YjiT	#N/A	#N/A			1389
Galactose metabolism	P09147	galE	UDP-glucose 4-epimerase (EC 5.1.3.2) (Galactowaldenase) (UDP-galactose 4-epimerase)	621	1752	identical protein binding [GO:0042802]; NAD+ binding [GO:0070403]; racemase and epimerase activity, acting on carbohydrates and derivatives [GO:0016857]; UDP-glucose 4-epimerase activity [GO:0003978]	carbohydrate metabolic process [GO:0005975]; colanic acid biosynthetic process [GO:0009242]; galactose catabolic process via UDP-galactose [GO:0033499]; galactose metabolic process [GO:0006012]	P39834	ygiL	Uncharacterized fimbrial-like protein YgiL	#N/A	#N/A		cell adhesion involved in single-species biofilm formation [GO:0043709]	476
Galactose metabolism	P09147	galE	UDP-glucose 4-epimerase (EC 5.1.3.2) (Galactowaldenase) (UDP-galactose 4-epimerase)	621	1752	identical protein binding [GO:0042802]; NAD+ binding [GO:0070403]; racemase and epimerase activity, acting on carbohydrates and derivatives [GO:0016857]; UDP-glucose 4-epimerase activity [GO:0003978]	carbohydrate metabolic process [GO:0005975]; colanic acid biosynthetic process [GO:0009242]; galactose catabolic process via UDP-galactose [GO:0033499]; galactose metabolic process [GO:0006012]	P68646	fixX	Ferredoxin-like protein FixX	#N/A	#N/A	4 iron, 4 sulfur cluster binding [GO:0051539]; iron ion binding [GO:0005506]		2836
Galactose metabolism	P09147	galE	UDP-glucose 4-epimerase (EC 5.1.3.2) (Galactowaldenase) (UDP-galactose 4-epimerase)	621	1752	identical protein binding [GO:0042802]; NAD+ binding [GO:0070403]; racemase and epimerase activity, acting on carbohydrates and derivatives [GO:0016857]; UDP-glucose 4-epimerase activity [GO:0003978]	carbohydrate metabolic process [GO:0005975]; colanic acid biosynthetic process [GO:0009242]; galactose catabolic process via UDP-galactose [GO:0033499]; galactose metabolic process [GO:0006012]	Q46919	yqcC	Uncharacterized protein YqcC	137	352		single-species biofilm formation [GO:0044010]	762
Galactose metabolism	P0A6T3	galK	Galactokinase (EC 2.7.1.6) (Galactose kinase)	369	1786	ATP binding [GO:0005524]; galactokinase activity [GO:0004335]; magnesium ion binding [GO:0000287]	galactose catabolic process via UDP-galactose [GO:0033499]; galactose metabolic process [GO:0006012]	P09153	tfaE	Prophage tail fiber assembly protein homolog TfaE (Tail fiber assembly protein homolog from lambdoid prophage e14)	#N/A	#N/A			451
Galactose metabolism	P0A6T3	galK	Galactokinase (EC 2.7.1.6) (Galactose kinase)	369	1786	ATP binding [GO:0005524]; galactokinase activity [GO:0004335]; magnesium ion binding [GO:0000287]	galactose catabolic process via UDP-galactose [GO:0033499]; galactose metabolic process [GO:0006012]	P39834	ygiL	Uncharacterized fimbrial-like protein YgiL	#N/A	#N/A		cell adhesion involved in single-species biofilm formation [GO:0043709]	225
Galactose metabolism	P0A6T3	galK	Galactokinase (EC 2.7.1.6) (Galactose kinase)	369	1786	ATP binding [GO:0005524]; galactokinase activity [GO:0004335]; magnesium ion binding [GO:0000287]	galactose catabolic process via UDP-galactose [GO:0033499]; galactose metabolic process [GO:0006012]	P68646	fixX	Ferredoxin-like protein FixX	#N/A	#N/A	4 iron, 4 sulfur cluster binding [GO:0051539]; iron ion binding [GO:0005506]		548
Glycolysis/Gluconeogenesis	P0A9P0	lpdA	Dihydrolipoyl dehydrogenase (EC 1.8.1.4) (Dihydrolipoamide dehydrogenase) (E3 component of pyruvate and 2-oxoglutarate dehydrogenases complexes) (Glycine cleavage system L protein)	12596	30101	dihydrolipoyl dehydrogenase activity [GO:0004148]; disulfide oxidoreductase activity [GO:0015036]; flavin adenine dinucleotide binding [GO:0050660]; identical protein binding [GO:0042802]; zinc ion binding [GO:0008270]	2-oxoglutarate metabolic process [GO:0006103]; glycine decarboxylation via glycine cleavage system [GO:0019464]; one-carbon metabolic process [GO:0006730]; pyruvate catabolic process [GO:0042867]; pyruvate metabolic process [GO:0006090]; response to oxidative stress [GO:0006979]; tricarboxylic acid cycle [GO:0006099]	P52037	ygfF	Uncharacterized oxidoreductase YgfF (EC 1.-.-.-)	#N/A	#N/A	oxidoreductase activity, acting on CH-OH group of donors [GO:0016614]		9316
Glycolysis/Gluconeogenesis	P0A9P0	lpdA	Dihydrolipoyl dehydrogenase (EC 1.8.1.4) (Dihydrolipoamide dehydrogenase) (E3 component of pyruvate and 2-oxoglutarate dehydrogenases complexes) (Glycine cleavage system L protein)	12596	30101	dihydrolipoyl dehydrogenase activity [GO:0004148]; disulfide oxidoreductase activity [GO:0015036]; flavin adenine dinucleotide binding [GO:0050660]; identical protein binding [GO:0042802]; zinc ion binding [GO:0008270]	2-oxoglutarate metabolic process [GO:0006103]; glycine decarboxylation via glycine cleavage system [GO:0019464]; one-carbon metabolic process [GO:0006730]; pyruvate catabolic process [GO:0042867]; pyruvate metabolic process [GO:0006090]; response to oxidative stress [GO:0006979]; tricarboxylic acid cycle [GO:0006099]	P77721	ydjF	Uncharacterized HTH-type transcriptional regulator YdjF	23	68	DNA binding [GO:0003677]; DNA-binding transcription factor activity [GO:0003700]		6204
Glycolysis/Gluconeogenesis	P0AFG8	aceE	Pyruvate dehydrogenase E1 component (PDH E1 component) (EC 1.2.4.1)	5815	11820	identical protein binding [GO:0042802]; magnesium ion binding [GO:0000287]; molecular adaptor activity [GO:0060090]; protein homodimerization activity [GO:0042803]; pyruvate dehydrogenase (acetyl-transferring) activity [GO:0004739]; pyruvate dehydrogenase activity [GO:0004738]; small molecule binding [GO:0036094]; thiamine pyrophosphate binding [GO:0030976]	pyruvate catabolic process [GO:0042867]	P0A8L7	yciU	UPF0263 protein YciU	#N/A	#N/A			424
Glycolysis/Gluconeogenesis	P0AFG8	aceE	Pyruvate dehydrogenase E1 component (PDH E1 component) (EC 1.2.4.1)	5815	11820	identical protein binding [GO:0042802]; magnesium ion binding [GO:0000287]; molecular adaptor activity [GO:0060090]; protein homodimerization activity [GO:0042803]; pyruvate dehydrogenase (acetyl-transferring) activity [GO:0004739]; pyruvate dehydrogenase activity [GO:0004738]; small molecule binding [GO:0036094]; thiamine pyrophosphate binding [GO:0030976]	pyruvate catabolic process [GO:0042867]	P76049	ycjY	Uncharacterized protein YcjY	#N/A	#N/A	hydrolase activity [GO:0016787]	cell division [GO:0051301]	1422
Glycolysis/Gluconeogenesis	P0AFG8	aceE	Pyruvate dehydrogenase E1 component (PDH E1 component) (EC 1.2.4.1)	5815	11820	identical protein binding [GO:0042802]; magnesium ion binding [GO:0000287]; molecular adaptor activity [GO:0060090]; protein homodimerization activity [GO:0042803]; pyruvate dehydrogenase (acetyl-transferring) activity [GO:0004739]; pyruvate dehydrogenase activity [GO:0004738]; small molecule binding [GO:0036094]; thiamine pyrophosphate binding [GO:0030976]	pyruvate catabolic process [GO:0042867]	P76170	ynfB	UPF0482 protein YnfB	459	581			207
Glycolysis/Gluconeogenesis	P11988	bglB	6-phospho-beta-glucosidase BglB (EC 3.2.1.86) (Phospho-beta-glucosidase B)	#N/A	#N/A	6-phospho-beta-glucosidase activity [GO:0008706]; beta-glucosidase activity [GO:0008422]; hydrolase activity, hydrolyzing O-glycosyl compounds [GO:0004553]; methyl beta-D-glucoside 6-phosphate glucohydrolase activity [GO:0103047]	carbohydrate catabolic process [GO:0016052]	P0AAN5	yaiA	Uncharacterized protein YaiA	#N/A	#N/A			125
Glycolysis/Gluconeogenesis	P21599	pykA	Pyruvate kinase II (EC 2.7.1.40) (PK-2)	1902	3343	AMP binding [GO:0016208]; ATP binding [GO:0005524]; identical protein binding [GO:0042802]; kinase activity [GO:0016301]; magnesium ion binding [GO:0000287]; potassium ion binding [GO:0030955]; pyruvate kinase activity [GO:0004743]	glycolytic process [GO:0006096]	P52052	yggR	Uncharacterized protein YggR	#N/A	#N/A	ATP binding [GO:0005524]; ATP hydrolysis activity [GO:0016887]		3974
Glycolysis/Gluconeogenesis	P37689	gpmI	2,3-bisphosphoglycerate-independent phosphoglycerate mutase (BPG-independent PGAM) (Phosphoglyceromutase) (iPGM) (EC 5.4.2.12)	2656	2064	2,3-bisphosphoglycerate-independent phosphoglycerate mutase activity [GO:0046537]; manganese ion binding [GO:0030145]	carbohydrate metabolic process [GO:0005975]; glucose catabolic process [GO:0006007]; glycolytic process [GO:0006096]; response to oxidative stress [GO:0006979]	P37626	yhiI	Uncharacterized protein YhiI	179	454			4633
Glycolysis/Gluconeogenesis	P52647	ydbK	Probable pyruvate-flavodoxin oxidoreductase (EC 1.2.7.-)	65	197	4 iron, 4 sulfur cluster binding [GO:0051539]; iron ion binding [GO:0005506]; pyruvate-flavodoxin oxidoreductase activity [GO:0043873]	electron transport chain [GO:0022900]; response to oxidative stress [GO:0006979]	Q47154	lafU	Putative truncated flagellar export/assembly protein LafU	#N/A	#N/A			8115
Glyoxylate and dicarboxylate metabolism	P0A9P0	lpdA	Dihydrolipoyl dehydrogenase (EC 1.8.1.4) (Dihydrolipoamide dehydrogenase) (E3 component of pyruvate and 2-oxoglutarate dehydrogenases complexes) (Glycine cleavage system L protein)	12596	30101	dihydrolipoyl dehydrogenase activity [GO:0004148]; disulfide oxidoreductase activity [GO:0015036]; flavin adenine dinucleotide binding [GO:0050660]; identical protein binding [GO:0042802]; zinc ion binding [GO:0008270]	2-oxoglutarate metabolic process [GO:0006103]; glycine decarboxylation via glycine cleavage system [GO:0019464]; one-carbon metabolic process [GO:0006730]; pyruvate catabolic process [GO:0042867]; pyruvate metabolic process [GO:0006090]; response to oxidative stress [GO:0006979]; tricarboxylic acid cycle [GO:0006099]	P52037	ygfF	Uncharacterized oxidoreductase YgfF (EC 1.-.-.-)	#N/A	#N/A	oxidoreductase activity, acting on CH-OH group of donors [GO:0016614]		9316
Glyoxylate and dicarboxylate metabolism	P0A9P0	lpdA	Dihydrolipoyl dehydrogenase (EC 1.8.1.4) (Dihydrolipoamide dehydrogenase) (E3 component of pyruvate and 2-oxoglutarate dehydrogenases complexes) (Glycine cleavage system L protein)	12596	30101	dihydrolipoyl dehydrogenase activity [GO:0004148]; disulfide oxidoreductase activity [GO:0015036]; flavin adenine dinucleotide binding [GO:0050660]; identical protein binding [GO:0042802]; zinc ion binding [GO:0008270]	2-oxoglutarate metabolic process [GO:0006103]; glycine decarboxylation via glycine cleavage system [GO:0019464]; one-carbon metabolic process [GO:0006730]; pyruvate catabolic process [GO:0042867]; pyruvate metabolic process [GO:0006090]; response to oxidative stress [GO:0006979]; tricarboxylic acid cycle [GO:0006099]	P77721	ydjF	Uncharacterized HTH-type transcriptional regulator YdjF	23	68	DNA binding [GO:0003677]; DNA-binding transcription factor activity [GO:0003700]		6204
Glyoxylate and dicarboxylate metabolism	P0AEP9	glcD	Glycolate oxidase subunit GlcD (EC 1.1.99.14) (Glycolate dehydrogenase subunit GlcD)	33	97	(S)-2-hydroxy-acid oxidase activity [GO:0003973]; D-2-hydroxy-acid dehydrogenase activity [GO:0047809]; FAD binding [GO:0071949]; glycolate dehydrogenase activity [GO:0019154]	DNA damage response [GO:0006974]; glycolate catabolic process [GO:0046296]	P77174	ybdM	Uncharacterized protein YbdM	#N/A	#N/A		cellular response to oxygen levels [GO:0071453]	7988
Glyoxylate and dicarboxylate metabolism	P30147	hyi	Hydroxypyruvate isomerase (EC 5.3.1.22) (Glyoxylate-induced protein)	#N/A	#N/A	hydroxypyruvate isomerase activity [GO:0008903]; protein homodimerization activity [GO:0042803]	glyoxylate metabolic process [GO:0046487]	P33014	tsuB	Putative sulfur carrier protein TsuB (Thiosulfate uptake protein B)	3407	3135			2285
Glyoxylate and dicarboxylate metabolism	P30147	hyi	Hydroxypyruvate isomerase (EC 5.3.1.22) (Glyoxylate-induced protein)	#N/A	#N/A	hydroxypyruvate isomerase activity [GO:0008903]; protein homodimerization activity [GO:0042803]	glyoxylate metabolic process [GO:0046487]	P37909	ybgD	Uncharacterized fimbrial-like protein YbgD	#N/A	#N/A		cell adhesion involved in single-species biofilm formation [GO:0043709]	389
Glyoxylate and dicarboxylate metabolism	P30147	hyi	Hydroxypyruvate isomerase (EC 5.3.1.22) (Glyoxylate-induced protein)	#N/A	#N/A	hydroxypyruvate isomerase activity [GO:0008903]; protein homodimerization activity [GO:0042803]	glyoxylate metabolic process [GO:0046487]	P39834	ygiL	Uncharacterized fimbrial-like protein YgiL	#N/A	#N/A		cell adhesion involved in single-species biofilm formation [GO:0043709]	389
Glyoxylate and dicarboxylate metabolism	P30147	hyi	Hydroxypyruvate isomerase (EC 5.3.1.22) (Glyoxylate-induced protein)	#N/A	#N/A	hydroxypyruvate isomerase activity [GO:0008903]; protein homodimerization activity [GO:0042803]	glyoxylate metabolic process [GO:0046487]	P68646	fixX	Ferredoxin-like protein FixX	#N/A	#N/A	4 iron, 4 sulfur cluster binding [GO:0051539]; iron ion binding [GO:0005506]		1828
Glyoxylate and dicarboxylate metabolism	P77161	glxR	2-hydroxy-3-oxopropionate reductase (EC 1.1.1.60) (Tartronate semialdehyde reductase) (TSAR)	#N/A	#N/A	2-hydroxy-3-oxopropionate reductase activity [GO:0008679]; NAD binding [GO:0051287]; NADP binding [GO:0050661]	allantoin assimilation pathway [GO:0009442]; DNA damage response [GO:0006974]; glycolate catabolic process [GO:0046296]; glyoxylate catabolic process [GO:0009436]	P33014	tsuB	Putative sulfur carrier protein TsuB (Thiosulfate uptake protein B)	3407	3135			4589
Glyoxylate and dicarboxylate metabolism	P77161	glxR	2-hydroxy-3-oxopropionate reductase (EC 1.1.1.60) (Tartronate semialdehyde reductase) (TSAR)	#N/A	#N/A	2-hydroxy-3-oxopropionate reductase activity [GO:0008679]; NAD binding [GO:0051287]; NADP binding [GO:0050661]	allantoin assimilation pathway [GO:0009442]; DNA damage response [GO:0006974]; glycolate catabolic process [GO:0046296]; glyoxylate catabolic process [GO:0009436]	P39834	ygiL	Uncharacterized fimbrial-like protein YgiL	#N/A	#N/A		cell adhesion involved in single-species biofilm formation [GO:0043709]	499
Inositol phosphate metabolism	P0ADG4	suhB	Nus factor SuhB (Inositol-1-monophosphatase) (I-1-Pase) (IMPase) (Inositol-1-phosphatase) (EC 3.1.3.25)	1439	3468	glycerol-2-phosphatase activity [GO:0047954]; inositol monophosphate 1-phosphatase activity [GO:0008934]; inositol monophosphate 3-phosphatase activity [GO:0052832]; inositol monophosphate 4-phosphatase activity [GO:0052833]; lithium ion binding [GO:0031403]; magnesium ion binding [GO:0000287]; rRNA primary transcript binding [GO:0042134]; transcription antitermination factor activity, RNA bindin…	inositol metabolic process [GO:0006020]; phosphatidylinositol phosphate biosynthetic process [GO:0046854]; ribosome biogenesis [GO:0042254]; signal transduction [GO:0007165]; transcription antitermination [GO:0031564]	P28721	gltF	Protein GltF	#N/A	#N/A			98
Inositol phosphate metabolism	P0ADG4	suhB	Nus factor SuhB (Inositol-1-monophosphatase) (I-1-Pase) (IMPase) (Inositol-1-phosphatase) (EC 3.1.3.25)	1439	3468	glycerol-2-phosphatase activity [GO:0047954]; inositol monophosphate 1-phosphatase activity [GO:0008934]; inositol monophosphate 3-phosphatase activity [GO:0052832]; inositol monophosphate 4-phosphatase activity [GO:0052833]; lithium ion binding [GO:0031403]; magnesium ion binding [GO:0000287]; rRNA primary transcript binding [GO:0042134]; transcription antitermination factor activity, RNA bindin…	inositol metabolic process [GO:0006020]; phosphatidylinositol phosphate biosynthetic process [GO:0046854]; ribosome biogenesis [GO:0042254]; signal transduction [GO:0007165]; transcription antitermination [GO:0031564]	P45422	yhcF	Uncharacterized protein YhcF	#N/A	#N/A		DNA damage response [GO:0006974]	98
Pentose and glucuronate interconversions	P37680	sgbE	L-ribulose-5-phosphate 4-epimerase SgbE (EC 5.1.3.4) (Phosphoribulose isomerase)	#N/A	#N/A	aldehyde-lyase activity [GO:0016832]; L-ribulose-phosphate 4-epimerase activity [GO:0008742]; zinc ion binding [GO:0008270]	L-arabinose catabolic process [GO:0019572]; L-lyxose metabolic process [GO:0019324]; pentose catabolic process [GO:0019323]	P0AAK4	hydN	Electron transport protein HydN	#N/A	#N/A	4 iron, 4 sulfur cluster binding [GO:0051539]; electron transfer activity [GO:0009055]; metal ion binding [GO:0046872]		1421
Pentose and glucuronate interconversions	P37680	sgbE	L-ribulose-5-phosphate 4-epimerase SgbE (EC 5.1.3.4) (Phosphoribulose isomerase)	#N/A	#N/A	aldehyde-lyase activity [GO:0016832]; L-ribulose-phosphate 4-epimerase activity [GO:0008742]; zinc ion binding [GO:0008270]	L-arabinose catabolic process [GO:0019572]; L-lyxose metabolic process [GO:0019324]; pentose catabolic process [GO:0019323]	P0AAL9	ykgJ	Uncharacterized protein YkgJ	#N/A	#N/A	iron-sulfur cluster binding [GO:0051536]; metal ion binding [GO:0046872]		2472
Pentose and glucuronate interconversions	P37680	sgbE	L-ribulose-5-phosphate 4-epimerase SgbE (EC 5.1.3.4) (Phosphoribulose isomerase)	#N/A	#N/A	aldehyde-lyase activity [GO:0016832]; L-ribulose-phosphate 4-epimerase activity [GO:0008742]; zinc ion binding [GO:0008270]	L-arabinose catabolic process [GO:0019572]; L-lyxose metabolic process [GO:0019324]; pentose catabolic process [GO:0019323]	P37627	yhiJ	Uncharacterized protein YhiJ	#N/A	#N/A		inositol catabolic process [GO:0019310]	7
Pentose and glucuronate interconversions	P37680	sgbE	L-ribulose-5-phosphate 4-epimerase SgbE (EC 5.1.3.4) (Phosphoribulose isomerase)	#N/A	#N/A	aldehyde-lyase activity [GO:0016832]; L-ribulose-phosphate 4-epimerase activity [GO:0008742]; zinc ion binding [GO:0008270]	L-arabinose catabolic process [GO:0019572]; L-lyxose metabolic process [GO:0019324]; pentose catabolic process [GO:0019323]	P68646	fixX	Ferredoxin-like protein FixX	#N/A	#N/A	4 iron, 4 sulfur cluster binding [GO:0051539]; iron ion binding [GO:0005506]		2703
Pentose phosphate pathway	P15877	gcd	Quinoprotein glucose dehydrogenase (EC 1.1.5.2) (Glucose dehydrogenase [pyrroloquinoline-quinone])	43	85	magnesium ion binding [GO:0000287]; pyrroloquinoline quinone binding [GO:0070968]; quinoprotein glucose dehydrogenase activity [GO:0008876]; ubiquinone binding [GO:0048039]		P0AFQ7	ycfH	Uncharacterized metal-dependent hydrolase YcfH (EC 3.1.-.-)	43	85	DNA nuclease activity [GO:0004536]; metal ion binding [GO:0046872]		2287
Pentose phosphate pathway	P39208	idnK	Thermosensitive gluconokinase (EC 2.7.1.12) (Gluconate kinase 1)	#N/A	#N/A	ATP binding [GO:0005524]; gluconokinase activity [GO:0046316]	D-gluconate catabolic process [GO:0046177]; D-gluconate metabolic process [GO:0019521]; L-idonate catabolic process [GO:0046183]	P77174	ybdM	Uncharacterized protein YbdM	#N/A	#N/A		cellular response to oxygen levels [GO:0071453]	3252
Pentose phosphate pathway	P39208	idnK	Thermosensitive gluconokinase (EC 2.7.1.12) (Gluconate kinase 1)	#N/A	#N/A	ATP binding [GO:0005524]; gluconokinase activity [GO:0046316]	D-gluconate catabolic process [GO:0046177]; D-gluconate metabolic process [GO:0019521]; L-idonate catabolic process [GO:0046183]	Q46953	ypjF	Toxin YpjF	#N/A	#N/A			100
Propanoate metabolism	P09373	pflB	Formate acetyltransferase 1 (EC 2.3.1.54) (Pyruvate formate-lyase 1)	4615	6984	formate C-acetyltransferase activity [GO:0008861]	glucose metabolic process [GO:0006006]	P76180	ydgK	Inner membrane protein YdgK	#N/A	#N/A			2882
Propanoate metabolism	P0A9M8	pta	Phosphate acetyltransferase (EC 2.3.1.8) (Phosphotransacetylase)	1148	2679	phosphate acetyltransferase activity [GO:0008959]; zinc ion binding [GO:0008270]	acetate biosynthetic process [GO:0019413]; acetate catabolic process [GO:0045733]; acetate metabolic process [GO:0006083]; acetyl-CoA biosynthetic process from acetate [GO:0019427]; L-threonine catabolic process to propionate [GO:0070689]	P39332	yjgH	RutC family protein YjgH	#N/A	#N/A	deaminase activity [GO:0019239]		7856
Propanoate metabolism	P0A9P0	lpdA	Dihydrolipoyl dehydrogenase (EC 1.8.1.4) (Dihydrolipoamide dehydrogenase) (E3 component of pyruvate and 2-oxoglutarate dehydrogenases complexes) (Glycine cleavage system L protein)	12596	30101	dihydrolipoyl dehydrogenase activity [GO:0004148]; disulfide oxidoreductase activity [GO:0015036]; flavin adenine dinucleotide binding [GO:0050660]; identical protein binding [GO:0042802]; zinc ion binding [GO:0008270]	2-oxoglutarate metabolic process [GO:0006103]; glycine decarboxylation via glycine cleavage system [GO:0019464]; one-carbon metabolic process [GO:0006730]; pyruvate catabolic process [GO:0042867]; pyruvate metabolic process [GO:0006090]; response to oxidative stress [GO:0006979]; tricarboxylic acid cycle [GO:0006099]	P52037	ygfF	Uncharacterized oxidoreductase YgfF (EC 1.-.-.-)	#N/A	#N/A	oxidoreductase activity, acting on CH-OH group of donors [GO:0016614]		9316
Propanoate metabolism	P0A9P0	lpdA	Dihydrolipoyl dehydrogenase (EC 1.8.1.4) (Dihydrolipoamide dehydrogenase) (E3 component of pyruvate and 2-oxoglutarate dehydrogenases complexes) (Glycine cleavage system L protein)	12596	30101	dihydrolipoyl dehydrogenase activity [GO:0004148]; disulfide oxidoreductase activity [GO:0015036]; flavin adenine dinucleotide binding [GO:0050660]; identical protein binding [GO:0042802]; zinc ion binding [GO:0008270]	2-oxoglutarate metabolic process [GO:0006103]; glycine decarboxylation via glycine cleavage system [GO:0019464]; one-carbon metabolic process [GO:0006730]; pyruvate catabolic process [GO:0042867]; pyruvate metabolic process [GO:0006090]; response to oxidative stress [GO:0006979]; tricarboxylic acid cycle [GO:0006099]	P77721	ydjF	Uncharacterized HTH-type transcriptional regulator YdjF	23	68	DNA binding [GO:0003677]; DNA-binding transcription factor activity [GO:0003700]		6204
Propanoate metabolism	P22256	gabT	4-aminobutyrate aminotransferase GabT (EC 2.6.1.19) (5-aminovalerate transaminase) (EC 2.6.1.48) (GABA aminotransferase) (GABA-AT) (Gamma-amino-N-butyrate transaminase) (GABA transaminase) (Glutamate:succinic semialdehyde transaminase) (L-AIBAT)	599	945	4-aminobutyrate transaminase activity [GO:0003867]; 4-aminobutyrate:2-oxoglutarate transaminase activity [GO:0034386]; 5-aminovalerate transaminase activity [GO:0047589]; N2-acetyl-L-ornithine:2-oxoglutarate 5-aminotransferase activity [GO:0003992]; protein homodimerization activity [GO:0042803]; pyridoxal phosphate binding [GO:0030170]	arginine biosynthetic process via ornithine [GO:0042450]; gamma-aminobutyric acid catabolic process [GO:0009450]	P39367	yjhP	Uncharacterized protein YjhP	#N/A	#N/A	methyltransferase activity [GO:0008168]		4516
Propanoate metabolism	P50457	puuE	4-aminobutyrate aminotransferase PuuE (EC 2.6.1.19) (GABA aminotransferase) (GABA-AT) (Gamma-amino-N-butyrate transaminase) (GABA transaminase) (Glutamate:succinic semialdehyde transaminase)	#N/A	#N/A	4-aminobutyrate transaminase activity [GO:0003867]; 4-aminobutyrate:2-oxoglutarate transaminase activity [GO:0034386]; pyridoxal phosphate binding [GO:0030170]	gamma-aminobutyric acid catabolic process [GO:0009450]; putrescine catabolic process [GO:0009447]	P33218	yebE	Inner membrane protein YebE	#N/A	#N/A			1004
Pyruvate metabolism	P09373	pflB	Formate acetyltransferase 1 (EC 2.3.1.54) (Pyruvate formate-lyase 1)	4615	6984	formate C-acetyltransferase activity [GO:0008861]	glucose metabolic process [GO:0006006]	P76180	ydgK	Inner membrane protein YdgK	#N/A	#N/A			2882
Pyruvate metabolism	P0A9M8	pta	Phosphate acetyltransferase (EC 2.3.1.8) (Phosphotransacetylase)	1148	2679	phosphate acetyltransferase activity [GO:0008959]; zinc ion binding [GO:0008270]	acetate biosynthetic process [GO:0019413]; acetate catabolic process [GO:0045733]; acetate metabolic process [GO:0006083]; acetyl-CoA biosynthetic process from acetate [GO:0019427]; L-threonine catabolic process to propionate [GO:0070689]	P39332	yjgH	RutC family protein YjgH	#N/A	#N/A	deaminase activity [GO:0019239]		7856
Pyruvate metabolism	P0A9P0	lpdA	Dihydrolipoyl dehydrogenase (EC 1.8.1.4) (Dihydrolipoamide dehydrogenase) (E3 component of pyruvate and 2-oxoglutarate dehydrogenases complexes) (Glycine cleavage system L protein)	12596	30101	dihydrolipoyl dehydrogenase activity [GO:0004148]; disulfide oxidoreductase activity [GO:0015036]; flavin adenine dinucleotide binding [GO:0050660]; identical protein binding [GO:0042802]; zinc ion binding [GO:0008270]	2-oxoglutarate metabolic process [GO:0006103]; glycine decarboxylation via glycine cleavage system [GO:0019464]; one-carbon metabolic process [GO:0006730]; pyruvate catabolic process [GO:0042867]; pyruvate metabolic process [GO:0006090]; response to oxidative stress [GO:0006979]; tricarboxylic acid cycle [GO:0006099]	P52037	ygfF	Uncharacterized oxidoreductase YgfF (EC 1.-.-.-)	#N/A	#N/A	oxidoreductase activity, acting on CH-OH group of donors [GO:0016614]		9316
Pyruvate metabolism	P0A9P0	lpdA	Dihydrolipoyl dehydrogenase (EC 1.8.1.4) (Dihydrolipoamide dehydrogenase) (E3 component of pyruvate and 2-oxoglutarate dehydrogenases complexes) (Glycine cleavage system L protein)	12596	30101	dihydrolipoyl dehydrogenase activity [GO:0004148]; disulfide oxidoreductase activity [GO:0015036]; flavin adenine dinucleotide binding [GO:0050660]; identical protein binding [GO:0042802]; zinc ion binding [GO:0008270]	2-oxoglutarate metabolic process [GO:0006103]; glycine decarboxylation via glycine cleavage system [GO:0019464]; one-carbon metabolic process [GO:0006730]; pyruvate catabolic process [GO:0042867]; pyruvate metabolic process [GO:0006090]; response to oxidative stress [GO:0006979]; tricarboxylic acid cycle [GO:0006099]	P77721	ydjF	Uncharacterized HTH-type transcriptional regulator YdjF	23	68	DNA binding [GO:0003677]; DNA-binding transcription factor activity [GO:0003700]		6204
Pyruvate metabolism	P0AB65	yccX	Acylphosphatase (EC 3.6.1.7) (Acylphosphate phosphohydrolase)	118	153	acylphosphatase activity [GO:0003998]	response to heat [GO:0009408]	P0ABW5	sfmA	Uncharacterized fimbrial-like protein SfmA (Type-1A pilin)	#N/A	#N/A		cell adhesion [GO:0007155]; cell adhesion involved in single-species biofilm formation [GO:0043709]	393
Pyruvate metabolism	P0AB65	yccX	Acylphosphatase (EC 3.6.1.7) (Acylphosphate phosphohydrolase)	118	153	acylphosphatase activity [GO:0003998]	response to heat [GO:0009408]	P0AFT8	yeiW	UPF0153 protein YeiW	#N/A	#N/A			4719
Pyruvate metabolism	P0AC47	frdB	Fumarate reductase iron-sulfur subunit (EC 1.3.5.1) (Quinol-fumarate reductase iron-sulfur subunit) (QFR iron-sulfur subunit)	165	592	2 iron, 2 sulfur cluster binding [GO:0051537]; 3 iron, 4 sulfur cluster binding [GO:0051538]; 4 iron, 4 sulfur cluster binding [GO:0051539]; electron transfer activity [GO:0009055]; iron-sulfur cluster binding [GO:0051536]; metal ion binding [GO:0046872]; succinate dehydrogenase (quinone) activity [GO:0008177]	anaerobic electron transport chain [GO:0019645]; anaerobic respiration [GO:0009061]; bacterial-type flagellum assembly [GO:0044780]; fermentation [GO:0006113]; tricarboxylic acid cycle [GO:0006099]	P77748	ydiJ	D-2-hydroxyglutarate dehydrogenase (D2HGDH) (EC 1.1.99.39)	231	125	4 iron, 4 sulfur cluster binding [GO:0051539]; D-lactate dehydrogenase (cytochrome) activity [GO:0004458]; D-lactate dehydrogenase activity [GO:0008720]; FAD binding [GO:0071949]; flavin adenine dinucleotide binding [GO:0050660]; metal ion binding [GO:0046872]	lactate catabolic process [GO:1903457]	7628
Pyruvate metabolism	P0AFG8	aceE	Pyruvate dehydrogenase E1 component (PDH E1 component) (EC 1.2.4.1)	5815	11820	identical protein binding [GO:0042802]; magnesium ion binding [GO:0000287]; molecular adaptor activity [GO:0060090]; protein homodimerization activity [GO:0042803]; pyruvate dehydrogenase (acetyl-transferring) activity [GO:0004739]; pyruvate dehydrogenase activity [GO:0004738]; small molecule binding [GO:0036094]; thiamine pyrophosphate binding [GO:0030976]	pyruvate catabolic process [GO:0042867]	P0A8L7	yciU	UPF0263 protein YciU	#N/A	#N/A			424
Pyruvate metabolism	P0AFG8	aceE	Pyruvate dehydrogenase E1 component (PDH E1 component) (EC 1.2.4.1)	5815	11820	identical protein binding [GO:0042802]; magnesium ion binding [GO:0000287]; molecular adaptor activity [GO:0060090]; protein homodimerization activity [GO:0042803]; pyruvate dehydrogenase (acetyl-transferring) activity [GO:0004739]; pyruvate dehydrogenase activity [GO:0004738]; small molecule binding [GO:0036094]; thiamine pyrophosphate binding [GO:0030976]	pyruvate catabolic process [GO:0042867]	P76049	ycjY	Uncharacterized protein YcjY	#N/A	#N/A	hydrolase activity [GO:0016787]	cell division [GO:0051301]	1422
Pyruvate metabolism	P0AFG8	aceE	Pyruvate dehydrogenase E1 component (PDH E1 component) (EC 1.2.4.1)	5815	11820	identical protein binding [GO:0042802]; magnesium ion binding [GO:0000287]; molecular adaptor activity [GO:0060090]; protein homodimerization activity [GO:0042803]; pyruvate dehydrogenase (acetyl-transferring) activity [GO:0004739]; pyruvate dehydrogenase activity [GO:0004738]; small molecule binding [GO:0036094]; thiamine pyrophosphate binding [GO:0030976]	pyruvate catabolic process [GO:0042867]	P76170	ynfB	UPF0482 protein YnfB	459	581			207
Pyruvate metabolism	P21599	pykA	Pyruvate kinase II (EC 2.7.1.40) (PK-2)	1902	3343	AMP binding [GO:0016208]; ATP binding [GO:0005524]; identical protein binding [GO:0042802]; kinase activity [GO:0016301]; magnesium ion binding [GO:0000287]; potassium ion binding [GO:0030955]; pyruvate kinase activity [GO:0004743]	glycolytic process [GO:0006096]	P52052	yggR	Uncharacterized protein YggR	#N/A	#N/A	ATP binding [GO:0005524]; ATP hydrolysis activity [GO:0016887]		3974
Pyruvate metabolism	P26616	maeA	NAD-dependent malic enzyme (NAD-ME) (EC 1.1.1.38)	528	1348	identical protein binding [GO:0042802]; malate dehydrogenase (decarboxylating) (NAD+) activity [GO:0004471]; malic enzyme activity [GO:0004470]; metal ion binding [GO:0046872]; NAD binding [GO:0051287]; oxaloacetate decarboxylase activity [GO:0008948]	gluconeogenesis [GO:0006094]; malate metabolic process [GO:0006108]; pyruvate metabolic process [GO:0006090]	P28722	yhcA	Uncharacterized fimbrial chaperone YhcA	#N/A	#N/A		cell wall organization [GO:0071555]	1677
Pyruvate metabolism	P26616	maeA	NAD-dependent malic enzyme (NAD-ME) (EC 1.1.1.38)	528	1348	identical protein binding [GO:0042802]; malate dehydrogenase (decarboxylating) (NAD+) activity [GO:0004471]; malic enzyme activity [GO:0004470]; metal ion binding [GO:0046872]; NAD binding [GO:0051287]; oxaloacetate decarboxylase activity [GO:0008948]	gluconeogenesis [GO:0006094]; malate metabolic process [GO:0006108]; pyruvate metabolic process [GO:0006090]	P76501	yfcR	Uncharacterized fimbrial-like protein YfcR	#N/A	#N/A		cell adhesion [GO:0007155]; cell adhesion involved in single-species biofilm formation [GO:0043709]	551
Pyruvate metabolism	P52647	ydbK	Probable pyruvate-flavodoxin oxidoreductase (EC 1.2.7.-)	65	197	4 iron, 4 sulfur cluster binding [GO:0051539]; iron ion binding [GO:0005506]; pyruvate-flavodoxin oxidoreductase activity [GO:0043873]	electron transport chain [GO:0022900]; response to oxidative stress [GO:0006979]	Q47154	lafU	Putative truncated flagellar export/assembly protein LafU	#N/A	#N/A			8115
Pyruvate metabolism	P75691	yahK	Aldehyde reductase YahK (EC 1.1.1.2) (Zinc-dependent alcohol dehydrogenase YahK)	1474	877	alcohol dehydrogenase (NADP+) activity [GO:0008106]; oxidoreductase activity, acting on the CH-OH group of donors, NAD or NADP as acceptor [GO:0016616]; zinc ion binding [GO:0008270]		P33014	tsuB	Putative sulfur carrier protein TsuB (Thiosulfate uptake protein B)	3407	3135			3316
Pyruvate metabolism	P77218	eutD	Phosphate acetyltransferase EutD (EC 2.3.1.8) (Ethanolamine utilization protein EutD)	#N/A	#N/A	phosphate acetyltransferase activity [GO:0008959]; protein homodimerization activity [GO:0042803]	ethanolamine catabolic process [GO:0046336]; response to heat [GO:0009408]	P77174	ybdM	Uncharacterized protein YbdM	#N/A	#N/A		cellular response to oxygen levels [GO:0071453]	7806
Pyruvate metabolism	P77580	mhpF	Acetaldehyde dehydrogenase (EC 1.2.1.10) (Acetaldehyde dehydrogenase [acetylating])	#N/A	#N/A	acetaldehyde dehydrogenase (acetylating) activity [GO:0008774]; NAD binding [GO:0051287]	3-phenylpropionate catabolic process [GO:0019380]	P0AFT8	yeiW	UPF0153 protein YeiW	#N/A	#N/A			1373
Pyruvate metabolism	P77580	mhpF	Acetaldehyde dehydrogenase (EC 1.2.1.10) (Acetaldehyde dehydrogenase [acetylating])	#N/A	#N/A	acetaldehyde dehydrogenase (acetylating) activity [GO:0008774]; NAD binding [GO:0051287]	3-phenylpropionate catabolic process [GO:0019380]	P39391	yjiT	Protein YjiT	#N/A	#N/A			225
Pyruvate metabolism	P77580	mhpF	Acetaldehyde dehydrogenase (EC 1.2.1.10) (Acetaldehyde dehydrogenase [acetylating])	#N/A	#N/A	acetaldehyde dehydrogenase (acetylating) activity [GO:0008774]; NAD binding [GO:0051287]	3-phenylpropionate catabolic process [GO:0019380]	P68646	fixX	Ferredoxin-like protein FixX	#N/A	#N/A	4 iron, 4 sulfur cluster binding [GO:0051539]; iron ion binding [GO:0005506]		659
Starch and sucrose metabolism	P11988	bglB	6-phospho-beta-glucosidase BglB (EC 3.2.1.86) (Phospho-beta-glucosidase B)	#N/A	#N/A	6-phospho-beta-glucosidase activity [GO:0008706]; beta-glucosidase activity [GO:0008422]; hydrolase activity, hydrolyzing O-glycosyl compounds [GO:0004553]; methyl beta-D-glucoside 6-phosphate glucohydrolase activity [GO:0103047]	carbohydrate catabolic process [GO:0016052]	P0AAN5	yaiA	Uncharacterized protein YaiA	#N/A	#N/A			125
Starch and sucrose metabolism	P15067	glgX	Glycogen debranching enzyme (EC 3.2.1.196) (Glycogen operon protein GlgX) (Limit dextrin alpha-1,6-maltotetraose-hydrolase)	111	75	amylo-alpha-1,6-glucosidase activity [GO:0004135]; glycogen debranching enzyme activity [GO:0004133]	DNA damage response [GO:0006974]; glycogen catabolic process [GO:0005980]	P0ABW5	sfmA	Uncharacterized fimbrial-like protein SfmA (Type-1A pilin)	#N/A	#N/A		cell adhesion [GO:0007155]; cell adhesion involved in single-species biofilm formation [GO:0043709]	397
Starch and sucrose metabolism	P15067	glgX	Glycogen debranching enzyme (EC 3.2.1.196) (Glycogen operon protein GlgX) (Limit dextrin alpha-1,6-maltotetraose-hydrolase)	111	75	amylo-alpha-1,6-glucosidase activity [GO:0004135]; glycogen debranching enzyme activity [GO:0004133]	DNA damage response [GO:0006974]; glycogen catabolic process [GO:0005980]	P37909	ybgD	Uncharacterized fimbrial-like protein YbgD	#N/A	#N/A		cell adhesion involved in single-species biofilm formation [GO:0043709]	397
Starch and sucrose metabolism	P15067	glgX	Glycogen debranching enzyme (EC 3.2.1.196) (Glycogen operon protein GlgX) (Limit dextrin alpha-1,6-maltotetraose-hydrolase)	111	75	amylo-alpha-1,6-glucosidase activity [GO:0004135]; glycogen debranching enzyme activity [GO:0004133]	DNA damage response [GO:0006974]; glycogen catabolic process [GO:0005980]	P39834	ygiL	Uncharacterized fimbrial-like protein YgiL	#N/A	#N/A		cell adhesion involved in single-species biofilm formation [GO:0043709]	397
Starch and sucrose metabolism	P15067	glgX	Glycogen debranching enzyme (EC 3.2.1.196) (Glycogen operon protein GlgX) (Limit dextrin alpha-1,6-maltotetraose-hydrolase)	111	75	amylo-alpha-1,6-glucosidase activity [GO:0004135]; glycogen debranching enzyme activity [GO:0004133]	DNA damage response [GO:0006974]; glycogen catabolic process [GO:0005980]	P67553	ynfC	UPF0257 lipoprotein YnfC	#N/A	#N/A			91
Starch and sucrose metabolism	P15067	glgX	Glycogen debranching enzyme (EC 3.2.1.196) (Glycogen operon protein GlgX) (Limit dextrin alpha-1,6-maltotetraose-hydrolase)	111	75	amylo-alpha-1,6-glucosidase activity [GO:0004135]; glycogen debranching enzyme activity [GO:0004133]	DNA damage response [GO:0006974]; glycogen catabolic process [GO:0005980]	P76500	yfcQ	Uncharacterized fimbrial-like protein YfcQ	#N/A	#N/A		cell adhesion [GO:0007155]; cell adhesion involved in single-species biofilm formation [GO:0043709]	397
Amino sugar and nucleotide sugar metabolism	P09147	galE	UDP-glucose 4-epimerase (EC 5.1.3.2) (Galactowaldenase) (UDP-galactose 4-epimerase)	621	1752	identical protein binding [GO:0042802]; NAD+ binding [GO:0070403]; racemase and epimerase activity, acting on carbohydrates and derivatives [GO:0016857]; UDP-glucose 4-epimerase activity [GO:0003978]	carbohydrate metabolic process [GO:0005975]; colanic acid biosynthetic process [GO:0009242]; galactose catabolic process via UDP-galactose [GO:0033499]; galactose metabolic process [GO:0006012]	P39409	yjjW	Putative glycyl-radical enzyme activating enzyme YjjW (GRE activating enzyme YjjW) (EC 1.97.1.-)	#N/A	#N/A	4 iron, 4 sulfur cluster binding [GO:0051539]; metal ion binding [GO:0046872]; oxidoreductase activity [GO:0016491]		4083
Ascorbate and aldarate metabolism	P37680	sgbE	L-ribulose-5-phosphate 4-epimerase SgbE (EC 5.1.3.4) (Phosphoribulose isomerase)	#N/A	#N/A	aldehyde-lyase activity [GO:0016832]; L-ribulose-phosphate 4-epimerase activity [GO:0008742]; zinc ion binding [GO:0008270]	L-arabinose catabolic process [GO:0019572]; L-lyxose metabolic process [GO:0019324]; pentose catabolic process [GO:0019323]	P28638	yhdJ	DNA adenine methyltransferase YhdJ (EC 2.1.1.72) (Type II methyltransferase M.EcoKII) (M.EcoKII)	#N/A	#N/A	DNA binding [GO:0003677]; N-methyltransferase activity [GO:0008170]; site-specific DNA-methyltransferase (adenine-specific) activity [GO:0009007]	methylation [GO:0032259]	3710
Butanoate metabolism	P09373	pflB	Formate acetyltransferase 1 (EC 2.3.1.54) (Pyruvate formate-lyase 1)	4615	6984	formate C-acetyltransferase activity [GO:0008861]	glucose metabolic process [GO:0006006]	Q8FBV2	tnaA	Tryptophanase (EC 4.1.99.1) (L-tryptophan indole-lyase) (TNase)	#N/A	#N/A	tryptophanase activity [GO:0009034]		570
Butanoate metabolism	P0ADF8	ilvN	Acetolactate synthase isozyme 1 small subunit (EC 2.2.1.6) (Acetohydroxy-acid synthase I small subunit) (AHAS-I) (ALS-I)	1075	2811	acetolactate synthase activity [GO:0003984]; acetolactate synthase regulator activity [GO:1990610]	branched-chain amino acid biosynthetic process [GO:0009082]; isoleucine biosynthetic process [GO:0009097]; valine biosynthetic process [GO:0009099]	P39409	yjjW	Putative glycyl-radical enzyme activating enzyme YjjW (GRE activating enzyme YjjW) (EC 1.97.1.-)	#N/A	#N/A	4 iron, 4 sulfur cluster binding [GO:0051539]; metal ion binding [GO:0046872]; oxidoreductase activity [GO:0016491]		3761
Butanoate metabolism	P52647	ydbK	Probable pyruvate-flavodoxin oxidoreductase (EC 1.2.7.-)	65	197	4 iron, 4 sulfur cluster binding [GO:0051539]; iron ion binding [GO:0005506]; pyruvate-flavodoxin oxidoreductase activity [GO:0043873]	electron transport chain [GO:0022900]; response to oxidative stress [GO:0006979]	P39280	epmB	L-lysine 2,3-aminomutase (LAM) (EC 5.4.3.-) (EF-P post-translational modification enzyme B)	53	89	4 iron, 4 sulfur cluster binding [GO:0051539]; intramolecular aminotransferase activity [GO:0016869]; metal ion binding [GO:0046872]		3623
Butanoate metabolism	P77399	fadJ	Fatty acid oxidation complex subunit alpha [Includes: Enoyl-CoA hydratase/3-hydroxybutyryl-CoA epimerase (EC 4.2.1.17) (EC 5.1.2.3); 3-hydroxyacyl-CoA dehydrogenase (EC 1.1.1.35)]	24	87	3-hydroxyacyl-CoA dehydrogenase activity [GO:0003857]; 3-hydroxybutyryl-CoA epimerase activity [GO:0008692]; enoyl-CoA hydratase activity [GO:0004300]; long-chain-3-hydroxyacyl-CoA dehydrogenase activity [GO:0016509]; NAD+ binding [GO:0070403]	fatty acid beta-oxidation [GO:0006635]	P77293	yfdH	Prophage bactoprenol glucosyl transferase homolog (EC 2.4.1.-) (Bactoprenol glucosyl transferase homolog from prophage CPS-53)	4	5	glycosyltransferase activity [GO:0016757]		7815
Butanoate metabolism	P77580	mhpF	Acetaldehyde dehydrogenase (EC 1.2.1.10) (Acetaldehyde dehydrogenase [acetylating])	#N/A	#N/A	acetaldehyde dehydrogenase (acetylating) activity [GO:0008774]; NAD binding [GO:0051287]	3-phenylpropionate catabolic process [GO:0019380]	P28638	yhdJ	DNA adenine methyltransferase YhdJ (EC 2.1.1.72) (Type II methyltransferase M.EcoKII) (M.EcoKII)	#N/A	#N/A	DNA binding [GO:0003677]; N-methyltransferase activity [GO:0008170]; site-specific DNA-methyltransferase (adenine-specific) activity [GO:0009007]	methylation [GO:0032259]	661
C5-Branched dibasic acid metabolism	P0ADF8	ilvN	Acetolactate synthase isozyme 1 small subunit (EC 2.2.1.6) (Acetohydroxy-acid synthase I small subunit) (AHAS-I) (ALS-I)	1075	2811	acetolactate synthase activity [GO:0003984]; acetolactate synthase regulator activity [GO:1990610]	branched-chain amino acid biosynthetic process [GO:0009082]; isoleucine biosynthetic process [GO:0009097]; valine biosynthetic process [GO:0009099]	P39409	yjjW	Putative glycyl-radical enzyme activating enzyme YjjW (GRE activating enzyme YjjW) (EC 1.97.1.-)	#N/A	#N/A	4 iron, 4 sulfur cluster binding [GO:0051539]; metal ion binding [GO:0046872]; oxidoreductase activity [GO:0016491]		3761
Citrate cycle (TCA cycle)	P52647	ydbK	Probable pyruvate-flavodoxin oxidoreductase (EC 1.2.7.-)	65	197	4 iron, 4 sulfur cluster binding [GO:0051539]; iron ion binding [GO:0005506]; pyruvate-flavodoxin oxidoreductase activity [GO:0043873]	electron transport chain [GO:0022900]; response to oxidative stress [GO:0006979]	P39280	epmB	L-lysine 2,3-aminomutase (LAM) (EC 5.4.3.-) (EF-P post-translational modification enzyme B)	53	89	4 iron, 4 sulfur cluster binding [GO:0051539]; intramolecular aminotransferase activity [GO:0016869]; metal ion binding [GO:0046872]		3623
Fructose and mannose metabolism	P0A796	pfkA	ATP-dependent 6-phosphofructokinase isozyme 1 (ATP-PFK 1) (Phosphofructokinase 1) (EC 2.7.1.11) (6-phosphofructokinase isozyme I) (Phosphohexokinase 1) (Sedoheptulose-7-phosphate kinase)	1448	1377	6-phosphofructokinase activity [GO:0003872]; AMP binding [GO:0016208]; ATP binding [GO:0005524]; fructose-6-phosphate binding [GO:0070095]; GDP binding [GO:0019003]; identical protein binding [GO:0042802]; magnesium ion binding [GO:0000287]; monosaccharide binding [GO:0048029]; ribonucleotide binding [GO:0032553]	canonical glycolysis [GO:0061621]; fructose 1,6-bisphosphate metabolic process [GO:0030388]; fructose 6-phosphate metabolic process [GO:0006002]; glucose catabolic process [GO:0006007]; glycolytic process [GO:0006096]; protein homotetramerization [GO:0051289]	P37440	ucpA	Oxidoreductase UcpA (EC 1.-.-.-)	122	1962	diacetyl reductase ((S)-acetoin forming) activity [GO:0052588]		7557
Galactose metabolism	P09147	galE	UDP-glucose 4-epimerase (EC 5.1.3.2) (Galactowaldenase) (UDP-galactose 4-epimerase)	621	1752	identical protein binding [GO:0042802]; NAD+ binding [GO:0070403]; racemase and epimerase activity, acting on carbohydrates and derivatives [GO:0016857]; UDP-glucose 4-epimerase activity [GO:0003978]	carbohydrate metabolic process [GO:0005975]; colanic acid biosynthetic process [GO:0009242]; galactose catabolic process via UDP-galactose [GO:0033499]; galactose metabolic process [GO:0006012]	P39409	yjjW	Putative glycyl-radical enzyme activating enzyme YjjW (GRE activating enzyme YjjW) (EC 1.97.1.-)	#N/A	#N/A	4 iron, 4 sulfur cluster binding [GO:0051539]; metal ion binding [GO:0046872]; oxidoreductase activity [GO:0016491]		4083
Galactose metabolism	P0A796	pfkA	ATP-dependent 6-phosphofructokinase isozyme 1 (ATP-PFK 1) (Phosphofructokinase 1) (EC 2.7.1.11) (6-phosphofructokinase isozyme I) (Phosphohexokinase 1) (Sedoheptulose-7-phosphate kinase)	1448	1377	6-phosphofructokinase activity [GO:0003872]; AMP binding [GO:0016208]; ATP binding [GO:0005524]; fructose-6-phosphate binding [GO:0070095]; GDP binding [GO:0019003]; identical protein binding [GO:0042802]; magnesium ion binding [GO:0000287]; monosaccharide binding [GO:0048029]; ribonucleotide binding [GO:0032553]	canonical glycolysis [GO:0061621]; fructose 1,6-bisphosphate metabolic process [GO:0030388]; fructose 6-phosphate metabolic process [GO:0006002]; glucose catabolic process [GO:0006007]; glycolytic process [GO:0006096]; protein homotetramerization [GO:0051289]	P37440	ucpA	Oxidoreductase UcpA (EC 1.-.-.-)	122	1962	diacetyl reductase ((S)-acetoin forming) activity [GO:0052588]		7557
Glycolysis/Gluconeogenesis	P0A796	pfkA	ATP-dependent 6-phosphofructokinase isozyme 1 (ATP-PFK 1) (Phosphofructokinase 1) (EC 2.7.1.11) (6-phosphofructokinase isozyme I) (Phosphohexokinase 1) (Sedoheptulose-7-phosphate kinase)	1448	1377	6-phosphofructokinase activity [GO:0003872]; AMP binding [GO:0016208]; ATP binding [GO:0005524]; fructose-6-phosphate binding [GO:0070095]; GDP binding [GO:0019003]; identical protein binding [GO:0042802]; magnesium ion binding [GO:0000287]; monosaccharide binding [GO:0048029]; ribonucleotide binding [GO:0032553]	canonical glycolysis [GO:0061621]; fructose 1,6-bisphosphate metabolic process [GO:0030388]; fructose 6-phosphate metabolic process [GO:0006002]; glucose catabolic process [GO:0006007]; glycolytic process [GO:0006096]; protein homotetramerization [GO:0051289]	P37440	ucpA	Oxidoreductase UcpA (EC 1.-.-.-)	122	1962	diacetyl reductase ((S)-acetoin forming) activity [GO:0052588]		7557
Glycolysis/Gluconeogenesis	P37689	gpmI	2,3-bisphosphoglycerate-independent phosphoglycerate mutase (BPG-independent PGAM) (Phosphoglyceromutase) (iPGM) (EC 5.4.2.12)	2656	2064	2,3-bisphosphoglycerate-independent phosphoglycerate mutase activity [GO:0046537]; manganese ion binding [GO:0030145]	carbohydrate metabolic process [GO:0005975]; glucose catabolic process [GO:0006007]; glycolytic process [GO:0006096]; response to oxidative stress [GO:0006979]	P32153	frvX	Putative aminopeptidase FrvX (EC 3.4.11.-)	#N/A	#N/A	aminopeptidase activity [GO:0004177]; metal ion binding [GO:0046872]; metallopeptidase activity [GO:0008237]	proteolysis [GO:0006508]	2856
Glycolysis/Gluconeogenesis	P52647	ydbK	Probable pyruvate-flavodoxin oxidoreductase (EC 1.2.7.-)	65	197	4 iron, 4 sulfur cluster binding [GO:0051539]; iron ion binding [GO:0005506]; pyruvate-flavodoxin oxidoreductase activity [GO:0043873]	electron transport chain [GO:0022900]; response to oxidative stress [GO:0006979]	P39280	epmB	L-lysine 2,3-aminomutase (LAM) (EC 5.4.3.-) (EF-P post-translational modification enzyme B)	53	89	4 iron, 4 sulfur cluster binding [GO:0051539]; intramolecular aminotransferase activity [GO:0016869]; metal ion binding [GO:0046872]		3623
Inositol phosphate metabolism	P0ADG4	suhB	Nus factor SuhB (Inositol-1-monophosphatase) (I-1-Pase) (IMPase) (Inositol-1-phosphatase) (EC 3.1.3.25)	1439	3468	glycerol-2-phosphatase activity [GO:0047954]; inositol monophosphate 1-phosphatase activity [GO:0008934]; inositol monophosphate 3-phosphatase activity [GO:0052832]; inositol monophosphate 4-phosphatase activity [GO:0052833]; lithium ion binding [GO:0031403]; magnesium ion binding [GO:0000287]; rRNA primary transcript binding [GO:0042134]; transcription antitermination factor activity, RNA bindin…	inositol metabolic process [GO:0006020]; phosphatidylinositol phosphate biosynthetic process [GO:0046854]; ribosome biogenesis [GO:0042254]; signal transduction [GO:0007165]; transcription antitermination [GO:0031564]	P39409	yjjW	Putative glycyl-radical enzyme activating enzyme YjjW (GRE activating enzyme YjjW) (EC 1.97.1.-)	#N/A	#N/A	4 iron, 4 sulfur cluster binding [GO:0051539]; metal ion binding [GO:0046872]; oxidoreductase activity [GO:0016491]		3371
Pentose and glucuronate interconversions	P0AG07	rpe	Ribulose-phosphate 3-epimerase (EC 5.1.3.1) (Pentose-5-phosphate 3-epimerase) (PPE) (R5P3E)	#N/A	#N/A	D-ribulose-phosphate 3-epimerase activity [GO:0004750]; ferrous iron binding [GO:0008198]; metal ion binding [GO:0046872]	carbohydrate metabolic process [GO:0005975]; pentose catabolic process [GO:0019323]; pentose-phosphate shunt, non-oxidative branch [GO:0009052]	P45543	frlD	Fructoselysine 6-kinase (EC 2.7.1.218)	#N/A	#N/A	ATP binding [GO:0005524]; carbohydrate kinase activity [GO:0019200]		9459
Pentose and glucuronate interconversions	P37680	sgbE	L-ribulose-5-phosphate 4-epimerase SgbE (EC 5.1.3.4) (Phosphoribulose isomerase)	#N/A	#N/A	aldehyde-lyase activity [GO:0016832]; L-ribulose-phosphate 4-epimerase activity [GO:0008742]; zinc ion binding [GO:0008270]	L-arabinose catabolic process [GO:0019572]; L-lyxose metabolic process [GO:0019324]; pentose catabolic process [GO:0019323]	P28638	yhdJ	DNA adenine methyltransferase YhdJ (EC 2.1.1.72) (Type II methyltransferase M.EcoKII) (M.EcoKII)	#N/A	#N/A	DNA binding [GO:0003677]; N-methyltransferase activity [GO:0008170]; site-specific DNA-methyltransferase (adenine-specific) activity [GO:0009007]	methylation [GO:0032259]	3710
Pentose phosphate pathway	P0A796	pfkA	ATP-dependent 6-phosphofructokinase isozyme 1 (ATP-PFK 1) (Phosphofructokinase 1) (EC 2.7.1.11) (6-phosphofructokinase isozyme I) (Phosphohexokinase 1) (Sedoheptulose-7-phosphate kinase)	1448	1377	6-phosphofructokinase activity [GO:0003872]; AMP binding [GO:0016208]; ATP binding [GO:0005524]; fructose-6-phosphate binding [GO:0070095]; GDP binding [GO:0019003]; identical protein binding [GO:0042802]; magnesium ion binding [GO:0000287]; monosaccharide binding [GO:0048029]; ribonucleotide binding [GO:0032553]	canonical glycolysis [GO:0061621]; fructose 1,6-bisphosphate metabolic process [GO:0030388]; fructose 6-phosphate metabolic process [GO:0006002]; glucose catabolic process [GO:0006007]; glycolytic process [GO:0006096]; protein homotetramerization [GO:0051289]	P37440	ucpA	Oxidoreductase UcpA (EC 1.-.-.-)	122	1962	diacetyl reductase ((S)-acetoin forming) activity [GO:0052588]		7557
Pentose phosphate pathway	P0AG07	rpe	Ribulose-phosphate 3-epimerase (EC 5.1.3.1) (Pentose-5-phosphate 3-epimerase) (PPE) (R5P3E)	#N/A	#N/A	D-ribulose-phosphate 3-epimerase activity [GO:0004750]; ferrous iron binding [GO:0008198]; metal ion binding [GO:0046872]	carbohydrate metabolic process [GO:0005975]; pentose catabolic process [GO:0019323]; pentose-phosphate shunt, non-oxidative branch [GO:0009052]	P45543	frlD	Fructoselysine 6-kinase (EC 2.7.1.218)	#N/A	#N/A	ATP binding [GO:0005524]; carbohydrate kinase activity [GO:0019200]		9459
Propanoate metabolism	P09373	pflB	Formate acetyltransferase 1 (EC 2.3.1.54) (Pyruvate formate-lyase 1)	4615	6984	formate C-acetyltransferase activity [GO:0008861]	glucose metabolic process [GO:0006006]	Q8FBV2	tnaA	Tryptophanase (EC 4.1.99.1) (L-tryptophan indole-lyase) (TNase)	#N/A	#N/A	tryptophanase activity [GO:0009034]		570
Propanoate metabolism	P0A9Q5	accD	Acetyl-coenzyme A carboxylase carboxyl transferase subunit beta (ACCase subunit beta) (Acetyl-CoA carboxylase carboxyltransferase subunit beta) (EC 2.1.3.15)	1660	3440	acetyl-CoA carboxylase activity [GO:0003989]; ATP binding [GO:0005524]; carboxyl- or carbamoyltransferase activity [GO:0016743]; DNA binding [GO:0003677]; mRNA binding [GO:0003729]; zinc ion binding [GO:0008270]	fatty acid biosynthetic process [GO:0006633]; long-chain fatty acid biosynthetic process [GO:0042759]; malonyl-CoA biosynthetic process [GO:2001295]; negative regulation of translation [GO:0017148]	P28638	yhdJ	DNA adenine methyltransferase YhdJ (EC 2.1.1.72) (Type II methyltransferase M.EcoKII) (M.EcoKII)	#N/A	#N/A	DNA binding [GO:0003677]; N-methyltransferase activity [GO:0008170]; site-specific DNA-methyltransferase (adenine-specific) activity [GO:0009007]	methylation [GO:0032259]	3942
Propanoate metabolism	P77399	fadJ	Fatty acid oxidation complex subunit alpha [Includes: Enoyl-CoA hydratase/3-hydroxybutyryl-CoA epimerase (EC 4.2.1.17) (EC 5.1.2.3); 3-hydroxyacyl-CoA dehydrogenase (EC 1.1.1.35)]	24	87	3-hydroxyacyl-CoA dehydrogenase activity [GO:0003857]; 3-hydroxybutyryl-CoA epimerase activity [GO:0008692]; enoyl-CoA hydratase activity [GO:0004300]; long-chain-3-hydroxyacyl-CoA dehydrogenase activity [GO:0016509]; NAD+ binding [GO:0070403]	fatty acid beta-oxidation [GO:0006635]	P77293	yfdH	Prophage bactoprenol glucosyl transferase homolog (EC 2.4.1.-) (Bactoprenol glucosyl transferase homolog from prophage CPS-53)	4	5	glycosyltransferase activity [GO:0016757]		7815
Pyruvate metabolism	P09373	pflB	Formate acetyltransferase 1 (EC 2.3.1.54) (Pyruvate formate-lyase 1)	4615	6984	formate C-acetyltransferase activity [GO:0008861]	glucose metabolic process [GO:0006006]	Q8FBV2	tnaA	Tryptophanase (EC 4.1.99.1) (L-tryptophan indole-lyase) (TNase)	#N/A	#N/A	tryptophanase activity [GO:0009034]		570
Pyruvate metabolism	P0A9Q5	accD	Acetyl-coenzyme A carboxylase carboxyl transferase subunit beta (ACCase subunit beta) (Acetyl-CoA carboxylase carboxyltransferase subunit beta) (EC 2.1.3.15)	1660	3440	acetyl-CoA carboxylase activity [GO:0003989]; ATP binding [GO:0005524]; carboxyl- or carbamoyltransferase activity [GO:0016743]; DNA binding [GO:0003677]; mRNA binding [GO:0003729]; zinc ion binding [GO:0008270]	fatty acid biosynthetic process [GO:0006633]; long-chain fatty acid biosynthetic process [GO:0042759]; malonyl-CoA biosynthetic process [GO:2001295]; negative regulation of translation [GO:0017148]	P28638	yhdJ	DNA adenine methyltransferase YhdJ (EC 2.1.1.72) (Type II methyltransferase M.EcoKII) (M.EcoKII)	#N/A	#N/A	DNA binding [GO:0003677]; N-methyltransferase activity [GO:0008170]; site-specific DNA-methyltransferase (adenine-specific) activity [GO:0009007]	methylation [GO:0032259]	3942
Pyruvate metabolism	P52647	ydbK	Probable pyruvate-flavodoxin oxidoreductase (EC 1.2.7.-)	65	197	4 iron, 4 sulfur cluster binding [GO:0051539]; iron ion binding [GO:0005506]; pyruvate-flavodoxin oxidoreductase activity [GO:0043873]	electron transport chain [GO:0022900]; response to oxidative stress [GO:0006979]	P39280	epmB	L-lysine 2,3-aminomutase (LAM) (EC 5.4.3.-) (EF-P post-translational modification enzyme B)	53	89	4 iron, 4 sulfur cluster binding [GO:0051539]; intramolecular aminotransferase activity [GO:0016869]; metal ion binding [GO:0046872]		3623
Pyruvate metabolism	P77580	mhpF	Acetaldehyde dehydrogenase (EC 1.2.1.10) (Acetaldehyde dehydrogenase [acetylating])	#N/A	#N/A	acetaldehyde dehydrogenase (acetylating) activity [GO:0008774]; NAD binding [GO:0051287]	3-phenylpropionate catabolic process [GO:0019380]	P28638	yhdJ	DNA adenine methyltransferase YhdJ (EC 2.1.1.72) (Type II methyltransferase M.EcoKII) (M.EcoKII)	#N/A	#N/A	DNA binding [GO:0003677]; N-methyltransferase activity [GO:0008170]; site-specific DNA-methyltransferase (adenine-specific) activity [GO:0009007]	methylation [GO:0032259]	661
Starch and sucrose metabolism	P37653	bcsA	Cellulose synthase catalytic subunit [UDP-forming] (EC 2.4.1.12)	#N/A	#N/A	cellulose synthase (UDP-forming) activity [GO:0016760]; cyclic-di-GMP binding [GO:0035438]; hexosyltransferase activity [GO:0016758]	bacterial cellulose biosynthetic process [GO:0090540]; UDP-glucose metabolic process [GO:0006011]	P77285	rsxG	Ion-translocating oxidoreductase complex subunit G (EC 7.-.-.-) (Rsx electron transport complex subunit G)	#N/A	#N/A	electron transfer activity [GO:0009055]; FMN binding [GO:0010181]; oxidoreductase activity, acting on NAD(P)H [GO:0016651]	electron transport chain [GO:0022900]	2216
Amino sugar and nucleotide sugar metabolism	P00946	manA	Mannose-6-phosphate isomerase (EC 5.3.1.8) (Phosphohexomutase) (Phosphomannose isomerase) (PMI)	914	2033	mannose-6-phosphate isomerase activity [GO:0004476]; zinc ion binding [GO:0008270]	colanic acid biosynthetic process [GO:0009242]; GDP-mannose biosynthetic process [GO:0009298]; mannose catabolic process [GO:0019309]	P18196	minC	Septum site-determining protein MinC	171	163	identical protein binding [GO:0042802]	cell division [GO:0051301]; cell morphogenesis [GO:0000902]; division septum assembly [GO:0000917]; regulation of cell division [GO:0051302]; regulation of division septum assembly [GO:0032955]	1417
Amino sugar and nucleotide sugar metabolism	P08373	murB	UDP-N-acetylenolpyruvoylglucosamine reductase (EC 1.3.1.98) (UDP-N-acetylmuramate dehydrogenase)	55	88	FAD binding [GO:0071949]; flavin adenine dinucleotide binding [GO:0050660]; UDP-N-acetylmuramate dehydrogenase activity [GO:0008762]	cell division [GO:0051301]; cell wall organization [GO:0071555]; peptidoglycan biosynthetic process [GO:0009252]; regulation of cell shape [GO:0008360]	P45577	proQ	RNA chaperone ProQ	2318	4624	mRNA 3'-UTR binding [GO:0003730]; mRNA binding [GO:0003729]; RNA strand annealing activity [GO:0033592]; RNA strand-exchange activity [GO:0034057]	cellular hyperosmotic salinity response [GO:0071475]; DNA damage response [GO:0006974]; osmosensory signaling pathway [GO:0007231]; positive regulation of proline import across plasma membrane [GO:1902836]; post-transcriptional regulation of gene expression [GO:0010608]; single-species biofilm formation [GO:0044010]	1199
Amino sugar and nucleotide sugar metabolism	P09147	galE	UDP-glucose 4-epimerase (EC 5.1.3.2) (Galactowaldenase) (UDP-galactose 4-epimerase)	621	1752	identical protein binding [GO:0042802]; NAD+ binding [GO:0070403]; racemase and epimerase activity, acting on carbohydrates and derivatives [GO:0016857]; UDP-glucose 4-epimerase activity [GO:0003978]	carbohydrate metabolic process [GO:0005975]; colanic acid biosynthetic process [GO:0009242]; galactose catabolic process via UDP-galactose [GO:0033499]; galactose metabolic process [GO:0006012]	P0A6Z6	nikR	Nickel-responsive regulator	541	642	core promoter sequence-specific DNA binding [GO:0001046]; DNA binding [GO:0003677]; DNA-binding transcription repressor activity [GO:0001217]; identical protein binding [GO:0042802]; nickel cation binding [GO:0016151]; sequence-specific DNA binding [GO:0043565]; transcription cis-regulatory region binding [GO:0000976]	negative regulation of DNA-templated transcription initiation [GO:2000143]; regulation of DNA-templated transcription [GO:0006355]; response to nickel cation [GO:0010045]	2066
Amino sugar and nucleotide sugar metabolism	P09147	galE	UDP-glucose 4-epimerase (EC 5.1.3.2) (Galactowaldenase) (UDP-galactose 4-epimerase)	621	1752	identical protein binding [GO:0042802]; NAD+ binding [GO:0070403]; racemase and epimerase activity, acting on carbohydrates and derivatives [GO:0016857]; UDP-glucose 4-epimerase activity [GO:0003978]	carbohydrate metabolic process [GO:0005975]; colanic acid biosynthetic process [GO:0009242]; galactose catabolic process via UDP-galactose [GO:0033499]; galactose metabolic process [GO:0006012]	P0A805	frr	Ribosome-recycling factor (RRF) (Ribosome-releasing factor)	5649	8329	ribosomal large subunit binding [GO:0043023]	cytoplasmic translational termination [GO:0002184]; translation [GO:0006412]	8567
Amino sugar and nucleotide sugar metabolism	P0A6T3	galK	Galactokinase (EC 2.7.1.6) (Galactose kinase)	369	1786	ATP binding [GO:0005524]; galactokinase activity [GO:0004335]; magnesium ion binding [GO:0000287]	galactose catabolic process via UDP-galactose [GO:0033499]; galactose metabolic process [GO:0006012]	P0A805	frr	Ribosome-recycling factor (RRF) (Ribosome-releasing factor)	5649	8329	ribosomal large subunit binding [GO:0043023]	cytoplasmic translational termination [GO:0002184]; translation [GO:0006412]	4590
Amino sugar and nucleotide sugar metabolism	P0A6V1	glgC	Glucose-1-phosphate adenylyltransferase (EC 2.7.7.27) (ADP-glucose pyrophosphorylase) (ADPGlc PPase) (ADP-glucose synthase)	240	309	AMP binding [GO:0016208]; ATP binding [GO:0005524]; glucose-1-phosphate adenylyltransferase activity [GO:0008878]; identical protein binding [GO:0042802]; magnesium ion binding [GO:0000287]	glycogen biosynthetic process [GO:0005978]; protein homotetramerization [GO:0051289]	P18133	pncB	Nicotinate phosphoribosyltransferase (NAPRTase) (EC 6.3.4.21)	593	365	ligase activity, forming carbon-nitrogen bonds [GO:0016879]; nicotinate phosphoribosyltransferase activity [GO:0004516]	NAD biosynthetic process [GO:0009435]; NAD salvage [GO:0034355]; response to heat [GO:0009408]	4505
Amino sugar and nucleotide sugar metabolism	P0A6V8	glk	Glucokinase (EC 2.7.1.2) (Glucose kinase)	497	610	ATP binding [GO:0005524]; glucokinase activity [GO:0004340]; glucose binding [GO:0005536]	glycolytic process [GO:0006096]	P69786	ptsG	PTS system glucose-specific EIICB component (EIICB-Glc) (EII-Glc) [Includes: Glucose permease IIC component (PTS system glucose-specific EIIC component); Glucose-specific phosphotransferase enzyme IIB component (EC 2.7.1.199) (PTS system glucose-specific EIIB component)]	2775	1617	glucose transmembrane transporter activity [GO:0005355]; kinase activity [GO:0016301]; protein-N(PI)-phosphohistidine-sugar phosphotransferase activity [GO:0008982]; protein-phosphocysteine-glucose phosphotransferase system transporter activity [GO:0090564]	glucose import across plasma membrane [GO:0098708]; glucose transmembrane transport [GO:1904659]; phosphoenolpyruvate-dependent sugar phosphotransferase system [GO:0009401]; regulation of DNA-templated transcription [GO:0006355]	606
Amino sugar and nucleotide sugar metabolism	P0A761	nanE	Putative N-acetylmannosamine-6-phosphate 2-epimerase (EC 5.1.3.9) (ManNAc-6-P epimerase)	22	873	N-acylglucosamine-6-phosphate 2-epimerase activity [GO:0047465]; N-acylmannosamine-6-phosphate 2-epimerase activity [GO:0009385]	carbohydrate metabolic process [GO:0005975]; N-acetylmannosamine catabolic process [GO:0006053]; N-acetylneuraminate catabolic process [GO:0019262]	P06709	birA	Bifunctional ligase/repressor BirA (Biotin operon repressor) (Biotin--[acetyl-CoA-carboxylase] ligase) (EC 6.3.4.15) (Biotin--protein ligase) (Biotin-[acetyl-CoA carboxylase] synthetase)	19	37	ATP binding [GO:0005524]; biotin binding [GO:0009374]; biotin-[acetyl-CoA-carboxylase] ligase activity [GO:0004077]; DNA binding [GO:0003677]; nucleic acid binding [GO:0003676]; protein homodimerization activity [GO:0042803]; transcription cis-regulatory region binding [GO:0000976]	biotin biosynthetic process [GO:0009102]; biotin metabolic process [GO:0006768]; protein modification process [GO:0036211]; regulation of DNA-templated transcription [GO:0006355]	1558
Amino sugar and nucleotide sugar metabolism	P0ACC7	glmU	Bifunctional protein GlmU [Includes: UDP-N-acetylglucosamine pyrophosphorylase (EC 2.7.7.23) (N-acetylglucosamine-1-phosphate uridyltransferase); Glucosamine-1-phosphate N-acetyltransferase (EC 2.3.1.157)]	409	804	glucosamine-1-phosphate N-acetyltransferase activity [GO:0019134]; identical protein binding [GO:0042802]; magnesium ion binding [GO:0000287]; UDP-N-acetylglucosamine diphosphorylase activity [GO:0003977]	cell morphogenesis [GO:0000902]; cell wall organization [GO:0071555]; lipid A biosynthetic process [GO:0009245]; peptidoglycan biosynthetic process [GO:0009252]; regulation of cell shape [GO:0008360]; UDP-N-acetylglucosamine biosynthetic process [GO:0006048]	P0A7V0	rpsB	Small ribosomal subunit protein uS2 (30S ribosomal protein S2)	29156	71379	structural constituent of ribosome [GO:0003735]; zinc ion binding [GO:0008270]	cytoplasmic translation [GO:0002181]; ribosomal small subunit assembly [GO:0000028]	9344
Amino sugar and nucleotide sugar metabolism	P0ACC7	glmU	Bifunctional protein GlmU [Includes: UDP-N-acetylglucosamine pyrophosphorylase (EC 2.7.7.23) (N-acetylglucosamine-1-phosphate uridyltransferase); Glucosamine-1-phosphate N-acetyltransferase (EC 2.3.1.157)]	409	804	glucosamine-1-phosphate N-acetyltransferase activity [GO:0019134]; identical protein binding [GO:0042802]; magnesium ion binding [GO:0000287]; UDP-N-acetylglucosamine diphosphorylase activity [GO:0003977]	cell morphogenesis [GO:0000902]; cell wall organization [GO:0071555]; lipid A biosynthetic process [GO:0009245]; peptidoglycan biosynthetic process [GO:0009252]; regulation of cell shape [GO:0008360]; UDP-N-acetylglucosamine biosynthetic process [GO:0006048]	P0A9M8	pta	Phosphate acetyltransferase (EC 2.3.1.8) (Phosphotransacetylase)	1148	2679	phosphate acetyltransferase activity [GO:0008959]; zinc ion binding [GO:0008270]	acetate biosynthetic process [GO:0019413]; acetate catabolic process [GO:0045733]; acetate metabolic process [GO:0006083]; acetyl-CoA biosynthetic process from acetate [GO:0019427]; L-threonine catabolic process to propionate [GO:0070689]	7870
Amino sugar and nucleotide sugar metabolism	P13656	chiA	Probable bifunctional chitinase/lysozyme [Includes: Chitinase (EC 3.2.1.14); Lysozyme (EC 3.2.1.17)]	#N/A	#N/A	carbohydrate binding [GO:0030246]; chitin binding [GO:0008061]; endochitinase activity [GO:0008843]; lysozyme activity [GO:0003796]	chitin catabolic process [GO:0006032]; polysaccharide catabolic process [GO:0000272]	P0A8J2	dnaT	Primosomal protein 1 (Primosomal protein I)	#N/A	#N/A	identical protein binding [GO:0042802]; magnesium ion binding [GO:0000287]; single-stranded DNA binding [GO:0003697]	DNA replication, synthesis of primer [GO:0006269]; DNA unwinding involved in DNA replication [GO:0006268]; DNA-templated DNA replication [GO:0006261]; protein homotrimerization [GO:0070207]; replication fork processing [GO:0031297]	162
Amino sugar and nucleotide sugar metabolism	P17169	glmS	Glutamine--fructose-6-phosphate aminotransferase [isomerizing] (EC 2.6.1.16) (D-fructose-6-phosphate amidotransferase) (GFAT) (Glucosamine-6-phosphate synthase) (Hexosephosphate aminotransferase) (L-glutamine--D-fructose-6-phosphate amidotransferase)	4025	5271	carbohydrate derivative binding [GO:0097367]; glutamine-fructose-6-phosphate transaminase (isomerizing) activity [GO:0004360]	carbohydrate metabolic process [GO:0005975]; fructose 6-phosphate metabolic process [GO:0006002]; glutamine metabolic process [GO:0006541]; protein N-linked glycosylation [GO:0006487]; UDP-N-acetylglucosamine biosynthetic process [GO:0006048]; UDP-N-acetylglucosamine metabolic process [GO:0006047]	P62615	ispE	4-diphosphocytidyl-2-C-methyl-D-erythritol kinase (CMK) (EC 2.7.1.148) (4-(cytidine-5'-diphospho)-2-C-methyl-D-erythritol kinase)	186	161	4-(cytidine 5'-diphospho)-2-C-methyl-D-erythritol kinase activity [GO:0050515]; ATP binding [GO:0005524]	isopentenyl diphosphate biosynthetic process, methylerythritol 4-phosphate pathway [GO:0019288]; terpenoid biosynthetic process [GO:0016114]	8398
Amino sugar and nucleotide sugar metabolism	P19642	malX	PTS system maltose-specific EIICB component [Includes: Maltose permease IIC component (PTS system maltose-specific EIIC component); Maltose-specific phosphotransferase enzyme IIB component (EC 2.7.1.208) (PTS system maltose-specific EIIB component)]	#N/A	#N/A	kinase activity [GO:0016301]; protein-N(PI)-phosphohistidine-sugar phosphotransferase activity [GO:0008982]; protein-phosphocysteine-glucose phosphotransferase system transporter activity [GO:0090564]	carbohydrate utilization [GO:0009758]; glucose transmembrane transport [GO:1904659]; phosphoenolpyruvate-dependent sugar phosphotransferase system [GO:0009401]	P21599	pykA	Pyruvate kinase II (EC 2.7.1.40) (PK-2)	1902	3343	AMP binding [GO:0016208]; ATP binding [GO:0005524]; identical protein binding [GO:0042802]; kinase activity [GO:0016301]; magnesium ion binding [GO:0000287]; potassium ion binding [GO:0030955]; pyruvate kinase activity [GO:0004743]	glycolytic process [GO:0006096]	3357
Amino sugar and nucleotide sugar metabolism	P36938	pgm	Phosphoglucomutase (PGM) (EC 5.4.2.2) (Glucose phosphomutase)	1344	2354	magnesium ion binding [GO:0000287]; phosphoglucomutase activity [GO:0004614]	carbohydrate metabolic process [GO:0005975]; glucose metabolic process [GO:0006006]	P37666	ghrB	Glyoxylate/hydroxypyruvate reductase B (EC 1.1.1.79) (EC 1.1.1.81) (2-ketoaldonate reductase) (2-ketogluconate reductase) (2KR) (EC 1.1.1.215)	1788	1289	gluconate 2-dehydrogenase activity [GO:0008873]; glycerate dehydrogenase activity [GO:0008465]; glyoxylate reductase (NADPH) activity [GO:0030267]; hydroxypyruvate reductase activity [GO:0016618]; NAD binding [GO:0051287]	D-gluconate metabolic process [GO:0019521]; ketogluconate catabolic process [GO:0046181]	2652
Amino sugar and nucleotide sugar metabolism	P37747	glf	UDP-galactopyranose mutase (UGM) (EC 5.4.99.9) (UDP-GALP mutase) (Uridine 5-diphosphate galactopyranose mutase)	#N/A	#N/A	flavin adenine dinucleotide binding [GO:0050660]; protein homodimerization activity [GO:0042803]; UDP-galactopyranose mutase activity [GO:0008767]	lipopolysaccharide biosynthetic process [GO:0009103]	P11868	tdcD	Propionate kinase (EC 2.7.2.15)	#N/A	#N/A	acetate kinase activity [GO:0008776]; ATP binding [GO:0005524]; metal ion binding [GO:0046872]; propionate kinase activity [GO:0008980]	acetate metabolic process [GO:0006083]; anaerobic amino acid catabolic process [GO:0019665]; L-threonine catabolic process to propionate [GO:0070689]; threonine catabolic process [GO:0006567]	2338
Amino sugar and nucleotide sugar metabolism	P69783	crr	PTS system glucose-specific EIIA component (EIIA-Glc) (EIII-Glc) (Glucose-specific phosphotransferase enzyme IIA component)	33524	25210	kinase activity [GO:0016301]; metal ion binding [GO:0046872]	negative regulation of carbohydrate metabolic process [GO:0045912]; negative regulation of maltose transport [GO:1902344]; negative regulation of transmembrane transport [GO:0034763]; phosphoenolpyruvate-dependent sugar phosphotransferase system [GO:0009401]	P0AA04	ptsH	Phosphocarrier protein HPr (Histidine-containing protein)	24850	16746	antisigma factor binding [GO:0045152]; enzyme activator activity [GO:0008047]; enzyme inhibitor activity [GO:0004857]; enzyme regulator activity [GO:0030234]; phosphotransferase activity, nitrogenous group as acceptor [GO:0016775]	phosphoenolpyruvate-dependent sugar phosphotransferase system [GO:0009401]; positive regulation of glycogen catabolic process [GO:0045819]; regulation of carbon utilization [GO:0043609]	3380
Amino sugar and nucleotide sugar metabolism	P69783	crr	PTS system glucose-specific EIIA component (EIIA-Glc) (EIII-Glc) (Glucose-specific phosphotransferase enzyme IIA component)	33524	25210	kinase activity [GO:0016301]; metal ion binding [GO:0046872]	negative regulation of carbohydrate metabolic process [GO:0045912]; negative regulation of maltose transport [GO:1902344]; negative regulation of transmembrane transport [GO:0034763]; phosphoenolpyruvate-dependent sugar phosphotransferase system [GO:0009401]	P69786	ptsG	PTS system glucose-specific EIICB component (EIICB-Glc) (EII-Glc) [Includes: Glucose permease IIC component (PTS system glucose-specific EIIC component); Glucose-specific phosphotransferase enzyme IIB component (EC 2.7.1.199) (PTS system glucose-specific EIIB component)]	2775	1617	glucose transmembrane transporter activity [GO:0005355]; kinase activity [GO:0016301]; protein-N(PI)-phosphohistidine-sugar phosphotransferase activity [GO:0008982]; protein-phosphocysteine-glucose phosphotransferase system transporter activity [GO:0090564]	glucose import across plasma membrane [GO:0098708]; glucose transmembrane transport [GO:1904659]; phosphoenolpyruvate-dependent sugar phosphotransferase system [GO:0009401]; regulation of DNA-templated transcription [GO:0006355]	3286
Amino sugar and nucleotide sugar metabolism	P69786	ptsG	PTS system glucose-specific EIICB component (EIICB-Glc) (EII-Glc) [Includes: Glucose permease IIC component (PTS system glucose-specific EIIC component); Glucose-specific phosphotransferase enzyme IIB component (EC 2.7.1.199) (PTS system glucose-specific EIIB component)]	2775	1617	glucose transmembrane transporter activity [GO:0005355]; kinase activity [GO:0016301]; protein-N(PI)-phosphohistidine-sugar phosphotransferase activity [GO:0008982]; protein-phosphocysteine-glucose phosphotransferase system transporter activity [GO:0090564]	glucose import across plasma membrane [GO:0098708]; glucose transmembrane transport [GO:1904659]; phosphoenolpyruvate-dependent sugar phosphotransferase system [GO:0009401]; regulation of DNA-templated transcription [GO:0006355]	P0A6V8	glk	Glucokinase (EC 2.7.1.2) (Glucose kinase)	497	610	ATP binding [GO:0005524]; glucokinase activity [GO:0004340]; glucose binding [GO:0005536]	glycolytic process [GO:0006096]	606
Amino sugar and nucleotide sugar metabolism	P69786	ptsG	PTS system glucose-specific EIICB component (EIICB-Glc) (EII-Glc) [Includes: Glucose permease IIC component (PTS system glucose-specific EIIC component); Glucose-specific phosphotransferase enzyme IIB component (EC 2.7.1.199) (PTS system glucose-specific EIIB component)]	2775	1617	glucose transmembrane transporter activity [GO:0005355]; kinase activity [GO:0016301]; protein-N(PI)-phosphohistidine-sugar phosphotransferase activity [GO:0008982]; protein-phosphocysteine-glucose phosphotransferase system transporter activity [GO:0090564]	glucose import across plasma membrane [GO:0098708]; glucose transmembrane transport [GO:1904659]; phosphoenolpyruvate-dependent sugar phosphotransferase system [GO:0009401]; regulation of DNA-templated transcription [GO:0006355]	P50456	mlc	DNA-binding transcriptional repressor Mlc (Making large colonies protein) (Membrane linked control)	19	55	DNA binding [GO:0003677]; identical protein binding [GO:0042802]; metal ion binding [GO:0046872]	DNA-templated transcription [GO:0006351]; regulation of DNA-templated transcription [GO:0006355]	3212
Amino sugar and nucleotide sugar metabolism	P69786	ptsG	PTS system glucose-specific EIICB component (EIICB-Glc) (EII-Glc) [Includes: Glucose permease IIC component (PTS system glucose-specific EIIC component); Glucose-specific phosphotransferase enzyme IIB component (EC 2.7.1.199) (PTS system glucose-specific EIIB component)]	2775	1617	glucose transmembrane transporter activity [GO:0005355]; kinase activity [GO:0016301]; protein-N(PI)-phosphohistidine-sugar phosphotransferase activity [GO:0008982]; protein-phosphocysteine-glucose phosphotransferase system transporter activity [GO:0090564]	glucose import across plasma membrane [GO:0098708]; glucose transmembrane transport [GO:1904659]; phosphoenolpyruvate-dependent sugar phosphotransferase system [GO:0009401]; regulation of DNA-templated transcription [GO:0006355]	P69783	crr	PTS system glucose-specific EIIA component (EIIA-Glc) (EIII-Glc) (Glucose-specific phosphotransferase enzyme IIA component)	33524	25210	kinase activity [GO:0016301]; metal ion binding [GO:0046872]	negative regulation of carbohydrate metabolic process [GO:0045912]; negative regulation of maltose transport [GO:1902344]; negative regulation of transmembrane transport [GO:0034763]; phosphoenolpyruvate-dependent sugar phosphotransferase system [GO:0009401]	3286
Amino sugar and nucleotide sugar metabolism	P69797	manX	PTS system mannose-specific EIIAB component (EC 2.7.1.191) (EIIAB-Man) (EIII-Man) [Includes: Mannose-specific phosphotransferase enzyme IIA component (PTS system mannose-specific EIIA component); Mannose-specific phosphotransferase enzyme IIB component (PTS system mannose-specific EIIB component)]	2291	2890	kinase activity [GO:0016301]; protein homodimerization activity [GO:0042803]; protein-N(PI)-phosphohistidine-mannose phosphotransferase system transporter activity [GO:0022870]	glucose import across plasma membrane [GO:0098708]; mannose transmembrane transport [GO:0015761]; phosphoenolpyruvate-dependent sugar phosphotransferase system [GO:0009401]	P27836	wecG	UDP-N-acetyl-D-mannosaminuronic acid transferase (UDP-ManNAcA transferase) (EC 2.4.1.180)	#N/A	#N/A	hexosyltransferase activity [GO:0016758]; lipopolysaccharide N-acetylmannosaminouronosyltransferase activity [GO:0047241]	enterobacterial common antigen biosynthetic process [GO:0009246]	1791
Amino sugar and nucleotide sugar metabolism	P75959	nagK	N-acetyl-D-glucosamine kinase (EC 2.7.1.59) (GlcNAc kinase)	#N/A	#N/A	ATP binding [GO:0005524]; N-acetylglucosamine kinase activity [GO:0045127]; zinc ion binding [GO:0008270]	N-acetylglucosamine metabolic process [GO:0006044]; peptidoglycan turnover [GO:0009254]	P0ACS5	zntR	HTH-type transcriptional regulator ZntR (Zn(II)-responsive regulator of zntA)	#N/A	#N/A	cis-regulatory region sequence-specific DNA binding [GO:0000987]; DNA-binding transcription activator activity [GO:0001216]; DNA-binding transcription factor activity [GO:0003700]; zinc ion binding [GO:0008270]	DNA-templated transcription [GO:0006351]; positive regulation of DNA-templated transcription [GO:0045893]	7564
Amino sugar and nucleotide sugar metabolism	P76373	ugd	UDP-glucose 6-dehydrogenase (UDP-Glc dehydrogenase) (UDP-GlcDH) (UDPGDH) (EC 1.1.1.22)	#N/A	#N/A	NAD binding [GO:0051287]; UDP-glucose 6-dehydrogenase activity [GO:0003979]	colanic acid biosynthetic process [GO:0009242]; lipopolysaccharide biosynthetic process [GO:0009103]; UDP-glucuronate biosynthetic process [GO:0006065]	P0A8F8	uvrB	UvrABC system protein B (Protein UvrB) (Excinuclease ABC subunit B)	#N/A	#N/A	ATP binding [GO:0005524]; ATP hydrolysis activity [GO:0016887]; DNA binding [GO:0003677]; excinuclease ABC activity [GO:0009381]; identical protein binding [GO:0042802]	nucleotide-excision repair [GO:0006289]; nucleotide-excision repair, DNA damage recognition [GO:0000715]; nucleotide-excision repair, preincision complex assembly [GO:0006294]; response to radiation [GO:0009314]; SOS response [GO:0009432]	8021
Amino sugar and nucleotide sugar metabolism	P77398	arnA	Bifunctional polymyxin resistance protein ArnA (Polymyxin resistance protein PmrI) [Includes: UDP-4-amino-4-deoxy-L-arabinose formyltransferase (EC 2.1.2.13) (ArnAFT) (UDP-L-Ara4N formyltransferase); UDP-glucuronic acid oxidase, UDP-4-keto-hexauronic acid decarboxylating (EC 1.1.1.305) (ArnADH) (UDP-GlcUA decarboxylase) (UDP-glucuronic acid dehydrogenase)]	6	6	identical protein binding [GO:0042802]; NAD+ binding [GO:0070403]; UDP-4-amino-4-deoxy-L-arabinose formyltransferase activity [GO:0099619]; UDP-glucuronate decarboxylase activity [GO:0048040]; UDP-glucuronic acid dehydrogenase activity [GO:0099618]	lipid A biosynthetic process [GO:0009245]; lipopolysaccharide biosynthetic process [GO:0009103]; response to antibiotic [GO:0046677]; UDP-4-deoxy-4-formamido-beta-L-arabinopyranose biosynthetic process [GO:2001315]; UDP-D-xylose biosynthetic process [GO:0033320]	P0ACJ8	crp	DNA-binding transcriptional dual regulator CRP (Catabolite activator protein) (CAP) (Catabolite gene activator) (cAMP receptor protein) (CRP) (cAMP regulatory protein) (cAMP-activated global transcriptional regulator CRP)	2048	3450	cAMP binding [GO:0030552]; DNA binding, bending [GO:0008301]; DNA-binding transcription factor activity [GO:0003700]; identical protein binding [GO:0042802]; minor groove of adenine-thymine-rich DNA binding [GO:0003680]; sequence-specific DNA binding [GO:0043565]	carbon catabolite repression of transcription [GO:0045013]; DNA-templated transcription [GO:0006351]; negative regulation of DNA-templated transcription [GO:0045892]; positive regulation of DNA-templated transcription [GO:0045893]	9408
Ascorbate and aldarate metabolism	P37678	sgbH	3-keto-L-gulonate-6-phosphate decarboxylase SgbH (KGPDC) (EC 4.1.1.85) (3-dehydro-L-gulonate-6-phosphate decarboxylase)	#N/A	#N/A	3-dehydro-L-gulonate-6-phosphate decarboxylase activity [GO:0033982]; metal ion binding [GO:0046872]; orotidine-5'-phosphate decarboxylase activity [GO:0004590]	'de novo' pyrimidine nucleobase biosynthetic process [GO:0006207]; carbohydrate catabolic process [GO:0016052]; L-ascorbic acid catabolic process [GO:0019854]	Q93K97	nudF	ADP-ribose pyrophosphatase (EC 3.6.1.13) (ADP-ribose diphosphatase) (ADP-ribose phosphohydrolase) (ASPPase) (Adenosine diphosphoribose pyrophosphatase) (ADPR-PPase)	#N/A	#N/A	ADP-ribose diphosphatase activity [GO:0047631]; ADP-sugar diphosphatase activity [GO:0019144]; magnesium ion binding [GO:0000287]; protein homodimerization activity [GO:0042803]; pyrophosphatase activity [GO:0016462]	nucleoside phosphate metabolic process [GO:0006753]; response to heat [GO:0009408]; ribose phosphate metabolic process [GO:0019693]	1199
Ascorbate and aldarate metabolism	P37680	sgbE	L-ribulose-5-phosphate 4-epimerase SgbE (EC 5.1.3.4) (Phosphoribulose isomerase)	#N/A	#N/A	aldehyde-lyase activity [GO:0016832]; L-ribulose-phosphate 4-epimerase activity [GO:0008742]; zinc ion binding [GO:0008270]	L-arabinose catabolic process [GO:0019572]; L-lyxose metabolic process [GO:0019324]; pentose catabolic process [GO:0019323]	P0A7L8	rpmA	Large ribosomal subunit protein bL27 (50S ribosomal protein L27)	#N/A	#N/A	ribosome binding [GO:0043022]; rRNA binding [GO:0019843]; structural constituent of ribosome [GO:0003735]; tRNA binding [GO:0000049]	assembly of large subunit precursor of preribosome [GO:1902626]; cytoplasmic translation [GO:0002181]; cytosolic ribosome assembly [GO:0042256]; positive regulation of ribosome biogenesis [GO:0090070]; regulation of cell growth [GO:0001558]; ribosomal large subunit assembly [GO:0000027]	7018
Ascorbate and aldarate metabolism	P37680	sgbE	L-ribulose-5-phosphate 4-epimerase SgbE (EC 5.1.3.4) (Phosphoribulose isomerase)	#N/A	#N/A	aldehyde-lyase activity [GO:0016832]; L-ribulose-phosphate 4-epimerase activity [GO:0008742]; zinc ion binding [GO:0008270]	L-arabinose catabolic process [GO:0019572]; L-lyxose metabolic process [GO:0019324]; pentose catabolic process [GO:0019323]	P0A8R9	hdfR	HTH-type transcriptional regulator HdfR (H-NS-dependent flhDC regulator)	#N/A	#N/A	DNA binding [GO:0003677]; DNA-binding transcription factor activity [GO:0003700]	negative regulation of DNA-templated transcription [GO:0045892]; regulation of DNA-templated transcription [GO:0006355]	6738
Ascorbate and aldarate metabolism	P37680	sgbE	L-ribulose-5-phosphate 4-epimerase SgbE (EC 5.1.3.4) (Phosphoribulose isomerase)	#N/A	#N/A	aldehyde-lyase activity [GO:0016832]; L-ribulose-phosphate 4-epimerase activity [GO:0008742]; zinc ion binding [GO:0008270]	L-arabinose catabolic process [GO:0019572]; L-lyxose metabolic process [GO:0019324]; pentose catabolic process [GO:0019323]	P0AAG8	mglA	Galactose/methyl galactoside import ATP-binding protein MglA (EC 7.5.2.11)	#N/A	#N/A	ATP binding [GO:0005524]; ATP hydrolysis activity [GO:0016887]; galactose transmembrane transporter activity [GO:0005354]; methylgalactoside transmembrane transporter activity [GO:0015592]	DNA damage response [GO:0006974]; galactose transmembrane transport [GO:0015757]; methylgalactoside transport [GO:0015765]	4244
Ascorbate and aldarate metabolism	P37680	sgbE	L-ribulose-5-phosphate 4-epimerase SgbE (EC 5.1.3.4) (Phosphoribulose isomerase)	#N/A	#N/A	aldehyde-lyase activity [GO:0016832]; L-ribulose-phosphate 4-epimerase activity [GO:0008742]; zinc ion binding [GO:0008270]	L-arabinose catabolic process [GO:0019572]; L-lyxose metabolic process [GO:0019324]; pentose catabolic process [GO:0019323]	P0AE58	caiF	Transcriptional activatory protein CaiF	#N/A	#N/A	DNA-binding transcription factor activity [GO:0003700]	carnitine metabolic process [GO:0009437]; DNA-templated transcription [GO:0006351]; regulation of DNA-templated transcription [GO:0006355]	38
Ascorbate and aldarate metabolism	P39829	garD	Galactarate dehydratase (L-threo-forming) (GalcD) (EC 4.2.1.42)	#N/A	#N/A	ferrous iron binding [GO:0008198]; galactarate dehydratase activity [GO:0008867]; protein homodimerization activity [GO:0042803]	D-galacturonate catabolic process [GO:0019698]; galactarate catabolic process [GO:0046392]	P0A9E0	araC	Arabinose operon regulatory protein (HTH-type transcriptional regulator AraC)	#N/A	#N/A	DNA-binding transcription repressor activity [GO:0001217]; identical protein binding [GO:0042802]; transcription cis-regulatory region binding [GO:0000976]	arabinose catabolic process [GO:0019568]	3018
Ascorbate and aldarate metabolism	P76373	ugd	UDP-glucose 6-dehydrogenase (UDP-Glc dehydrogenase) (UDP-GlcDH) (UDPGDH) (EC 1.1.1.22)	#N/A	#N/A	NAD binding [GO:0051287]; UDP-glucose 6-dehydrogenase activity [GO:0003979]	colanic acid biosynthetic process [GO:0009242]; lipopolysaccharide biosynthetic process [GO:0009103]; UDP-glucuronate biosynthetic process [GO:0006065]	P0A8F8	uvrB	UvrABC system protein B (Protein UvrB) (Excinuclease ABC subunit B)	#N/A	#N/A	ATP binding [GO:0005524]; ATP hydrolysis activity [GO:0016887]; DNA binding [GO:0003677]; excinuclease ABC activity [GO:0009381]; identical protein binding [GO:0042802]	nucleotide-excision repair [GO:0006289]; nucleotide-excision repair, DNA damage recognition [GO:0000715]; nucleotide-excision repair, preincision complex assembly [GO:0006294]; response to radiation [GO:0009314]; SOS response [GO:0009432]	8021
Butanoate metabolism	P00363	frdA	Fumarate reductase flavoprotein subunit (EC 1.3.5.1) (Quinol-fumarate reductase flavoprotein subunit) (QFR flavoprotein subunit)	37	408	electron transfer activity [GO:0009055]; FAD binding [GO:0071949]; flavin adenine dinucleotide binding [GO:0050660]; succinate dehydrogenase (quinone) activity [GO:0008177]; succinate dehydrogenase activity [GO:0000104]	anaerobic electron transport chain [GO:0019645]; anaerobic respiration [GO:0009061]; bacterial-type flagellum assembly [GO:0044780]; DNA damage response [GO:0006974]; fermentation [GO:0006113]	P0AC47	frdB	Fumarate reductase iron-sulfur subunit (EC 1.3.5.1) (Quinol-fumarate reductase iron-sulfur subunit) (QFR iron-sulfur subunit)	165	592	2 iron, 2 sulfur cluster binding [GO:0051537]; 3 iron, 4 sulfur cluster binding [GO:0051538]; 4 iron, 4 sulfur cluster binding [GO:0051539]; electron transfer activity [GO:0009055]; iron-sulfur cluster binding [GO:0051536]; metal ion binding [GO:0046872]; succinate dehydrogenase (quinone) activity [GO:0008177]	anaerobic electron transport chain [GO:0019645]; anaerobic respiration [GO:0009061]; bacterial-type flagellum assembly [GO:0044780]; fermentation [GO:0006113]; tricarboxylic acid cycle [GO:0006099]	7916
Butanoate metabolism	P00363	frdA	Fumarate reductase flavoprotein subunit (EC 1.3.5.1) (Quinol-fumarate reductase flavoprotein subunit) (QFR flavoprotein subunit)	37	408	electron transfer activity [GO:0009055]; FAD binding [GO:0071949]; flavin adenine dinucleotide binding [GO:0050660]; succinate dehydrogenase (quinone) activity [GO:0008177]; succinate dehydrogenase activity [GO:0000104]	anaerobic electron transport chain [GO:0019645]; anaerobic respiration [GO:0009061]; bacterial-type flagellum assembly [GO:0044780]; DNA damage response [GO:0006974]; fermentation [GO:0006113]	P0ACB4	hemG	Protoporphyrinogen IX dehydrogenase [quinone] (EC 1.3.5.3) (Protoporphyrinogen IX dehydrogenase [menaquinone]) (Protoporphyrinogen IX dehydrogenase [ubiquinone]) (Protoporphyrinogen oxidase) (PPO)	106	250	electron transfer activity [GO:0009055]; FMN binding [GO:0010181]; menaquinone-dependent protoporphyrinogen oxidase activity [GO:0070819]; oxygen-dependent protoporphyrinogen oxidase activity [GO:0004729]	heme B biosynthetic process [GO:0006785]; heme biosynthetic process [GO:0006783]; porphyrin-containing compound biosynthetic process [GO:0006779]; protoporphyrinogen IX biosynthetic process [GO:0006782]	1681
Butanoate metabolism	P00363	frdA	Fumarate reductase flavoprotein subunit (EC 1.3.5.1) (Quinol-fumarate reductase flavoprotein subunit) (QFR flavoprotein subunit)	37	408	electron transfer activity [GO:0009055]; FAD binding [GO:0071949]; flavin adenine dinucleotide binding [GO:0050660]; succinate dehydrogenase (quinone) activity [GO:0008177]; succinate dehydrogenase activity [GO:0000104]	anaerobic electron transport chain [GO:0019645]; anaerobic respiration [GO:0009061]; bacterial-type flagellum assembly [GO:0044780]; DNA damage response [GO:0006974]; fermentation [GO:0006113]	P76111	ydcZ	Inner membrane protein YdcZ	#N/A	#N/A		bacterial-type flagellum-dependent swarming motility [GO:0071978]	2767
Butanoate metabolism	P00893	ilvI	Acetolactate synthase isozyme 3 large subunit (EC 2.2.1.6) (AHAS-III) (ALS-III) (Acetohydroxy-acid synthase III large subunit)	441	114	acetolactate synthase activity [GO:0003984]; flavin adenine dinucleotide binding [GO:0050660]; magnesium ion binding [GO:0000287]; thiamine pyrophosphate binding [GO:0030976]	branched-chain amino acid biosynthetic process [GO:0009082]; isoleucine biosynthetic process [GO:0009097]; valine biosynthetic process [GO:0009099]	P00894	ilvH	Acetolactate synthase isozyme 3 small subunit (EC 2.2.1.6) (ALS-III) (Acetohydroxy-acid synthase III small subunit) (AHAS-III)	1533	439	acetolactate synthase activity [GO:0003984]; acetolactate synthase regulator activity [GO:1990610]	branched-chain amino acid biosynthetic process [GO:0009082]; isoleucine biosynthetic process [GO:0009097]; valine biosynthetic process [GO:0009099]	8126
Butanoate metabolism	P00893	ilvI	Acetolactate synthase isozyme 3 large subunit (EC 2.2.1.6) (AHAS-III) (ALS-III) (Acetohydroxy-acid synthase III large subunit)	441	114	acetolactate synthase activity [GO:0003984]; flavin adenine dinucleotide binding [GO:0050660]; magnesium ion binding [GO:0000287]; thiamine pyrophosphate binding [GO:0030976]	branched-chain amino acid biosynthetic process [GO:0009082]; isoleucine biosynthetic process [GO:0009097]; valine biosynthetic process [GO:0009099]	P0A7X6	rimM	Ribosome maturation factor RimM (21K)	776	1686	ribosome binding [GO:0043022]; rRNA binding [GO:0019843]	maturation of SSU-rRNA [GO:0030490]; ribosomal small subunit assembly [GO:0000028]	8601
Butanoate metabolism	P00893	ilvI	Acetolactate synthase isozyme 3 large subunit (EC 2.2.1.6) (AHAS-III) (ALS-III) (Acetohydroxy-acid synthase III large subunit)	441	114	acetolactate synthase activity [GO:0003984]; flavin adenine dinucleotide binding [GO:0050660]; magnesium ion binding [GO:0000287]; thiamine pyrophosphate binding [GO:0030976]	branched-chain amino acid biosynthetic process [GO:0009082]; isoleucine biosynthetic process [GO:0009097]; valine biosynthetic process [GO:0009099]	P30125	leuB	3-isopropylmalate dehydrogenase (EC 1.1.1.85) (3-IPM-DH) (Beta-IPM dehydrogenase) (IMDH)	4588	593	3-isopropylmalate dehydrogenase activity [GO:0003862]; magnesium ion binding [GO:0000287]; manganese ion binding [GO:0030145]; metal ion binding [GO:0046872]; NAD binding [GO:0051287]	cellular response to amino acid starvation [GO:0034198]; L-leucine biosynthetic process [GO:0009098]	8415
Butanoate metabolism	P00893	ilvI	Acetolactate synthase isozyme 3 large subunit (EC 2.2.1.6) (AHAS-III) (ALS-III) (Acetohydroxy-acid synthase III large subunit)	441	114	acetolactate synthase activity [GO:0003984]; flavin adenine dinucleotide binding [GO:0050660]; magnesium ion binding [GO:0000287]; thiamine pyrophosphate binding [GO:0030976]	branched-chain amino acid biosynthetic process [GO:0009082]; isoleucine biosynthetic process [GO:0009097]; valine biosynthetic process [GO:0009099]	Q46864	mqsA	Antitoxin MqsA	34	181	metal ion binding [GO:0046872]; protein homodimerization activity [GO:0042803]; sequence-specific DNA binding [GO:0043565]	regulation of DNA-templated transcription [GO:0006355]; single-species biofilm formation [GO:0044010]	2796
Butanoate metabolism	P00894	ilvH	Acetolactate synthase isozyme 3 small subunit (EC 2.2.1.6) (ALS-III) (Acetohydroxy-acid synthase III small subunit) (AHAS-III)	1533	439	acetolactate synthase activity [GO:0003984]; acetolactate synthase regulator activity [GO:1990610]	branched-chain amino acid biosynthetic process [GO:0009082]; isoleucine biosynthetic process [GO:0009097]; valine biosynthetic process [GO:0009099]	P00893	ilvI	Acetolactate synthase isozyme 3 large subunit (EC 2.2.1.6) (AHAS-III) (ALS-III) (Acetohydroxy-acid synthase III large subunit)	441	114	acetolactate synthase activity [GO:0003984]; flavin adenine dinucleotide binding [GO:0050660]; magnesium ion binding [GO:0000287]; thiamine pyrophosphate binding [GO:0030976]	branched-chain amino acid biosynthetic process [GO:0009082]; isoleucine biosynthetic process [GO:0009097]; valine biosynthetic process [GO:0009099]	8126
Butanoate metabolism	P07014	sdhB	Succinate dehydrogenase iron-sulfur subunit (EC 1.3.5.1)	2481	9036	2 iron, 2 sulfur cluster binding [GO:0051537]; 3 iron, 4 sulfur cluster binding [GO:0051538]; 4 iron, 4 sulfur cluster binding [GO:0051539]; electron transfer activity [GO:0009055]; iron-sulfur cluster binding [GO:0051536]; metal ion binding [GO:0046872]; succinate dehydrogenase (quinone) activity [GO:0008177]	aerobic electron transport chain [GO:0019646]; aerobic respiration [GO:0009060]; respiratory electron transport chain [GO:0022904]; tricarboxylic acid cycle [GO:0006099]	P0A776	rppH	RNA pyrophosphohydrolase (EC 3.6.1.-) ((Di)nucleoside polyphosphate hydrolase) (Ap5A pyrophosphatase)	#N/A	#N/A	hydrolase activity, acting on acid anhydrides, in phosphorus-containing anhydrides [GO:0016818]; magnesium ion binding [GO:0000287]; mRNA 5'-diphosphatase activity [GO:0034353]; RNA NAD-cap (NMN-forming) hydrolase activity [GO:0110153]	mRNA catabolic process [GO:0006402]; NAD-cap decapping [GO:0110155]; RNA decapping [GO:0110154]; RNA destabilization [GO:0050779]; tRNA processing [GO:0008033]	7483
Butanoate metabolism	P07014	sdhB	Succinate dehydrogenase iron-sulfur subunit (EC 1.3.5.1)	2481	9036	2 iron, 2 sulfur cluster binding [GO:0051537]; 3 iron, 4 sulfur cluster binding [GO:0051538]; 4 iron, 4 sulfur cluster binding [GO:0051539]; electron transfer activity [GO:0009055]; iron-sulfur cluster binding [GO:0051536]; metal ion binding [GO:0046872]; succinate dehydrogenase (quinone) activity [GO:0008177]	aerobic electron transport chain [GO:0019646]; aerobic respiration [GO:0009060]; respiratory electron transport chain [GO:0022904]; tricarboxylic acid cycle [GO:0006099]	P0AC41	sdhA	Succinate dehydrogenase flavoprotein subunit (EC 1.3.5.1)	2083	8367	electron transfer activity [GO:0009055]; flavin adenine dinucleotide binding [GO:0050660]; succinate dehydrogenase (quinone) activity [GO:0008177]; succinate dehydrogenase activity [GO:0000104]	aerobic electron transport chain [GO:0019646]; aerobic respiration [GO:0009060]; anaerobic respiration [GO:0009061]; tricarboxylic acid cycle [GO:0006099]	7916
Butanoate metabolism	P07014	sdhB	Succinate dehydrogenase iron-sulfur subunit (EC 1.3.5.1)	2481	9036	2 iron, 2 sulfur cluster binding [GO:0051537]; 3 iron, 4 sulfur cluster binding [GO:0051538]; 4 iron, 4 sulfur cluster binding [GO:0051539]; electron transfer activity [GO:0009055]; iron-sulfur cluster binding [GO:0051536]; metal ion binding [GO:0046872]; succinate dehydrogenase (quinone) activity [GO:0008177]	aerobic electron transport chain [GO:0019646]; aerobic respiration [GO:0009060]; respiratory electron transport chain [GO:0022904]; tricarboxylic acid cycle [GO:0006099]	P0ACG8	hslR	Heat shock protein 15 (HSP15)	17	67	DNA binding [GO:0003677]; ribosomal large subunit binding [GO:0043023]; single-stranded RNA binding [GO:0003727]	cellular response to heat [GO:0034605]; response to heat [GO:0009408]	6138
Butanoate metabolism	P08142	ilvB	Acetolactate synthase isozyme 1 large subunit (AHAS-I) (EC 2.2.1.6) (Acetohydroxy-acid synthase I large subunit) (ALS-I)	1823	2174	acetolactate synthase activity [GO:0003984]; flavin adenine dinucleotide binding [GO:0050660]; magnesium ion binding [GO:0000287]; thiamine pyrophosphate binding [GO:0030976]	branched-chain amino acid biosynthetic process [GO:0009082]; isoleucine biosynthetic process [GO:0009097]; valine biosynthetic process [GO:0009099]	P0ADF8	ilvN	Acetolactate synthase isozyme 1 small subunit (EC 2.2.1.6) (Acetohydroxy-acid synthase I small subunit) (AHAS-I) (ALS-I)	1075	2811	acetolactate synthase activity [GO:0003984]; acetolactate synthase regulator activity [GO:1990610]	branched-chain amino acid biosynthetic process [GO:0009082]; isoleucine biosynthetic process [GO:0009097]; valine biosynthetic process [GO:0009099]	8126
Butanoate metabolism	P08142	ilvB	Acetolactate synthase isozyme 1 large subunit (AHAS-I) (EC 2.2.1.6) (Acetohydroxy-acid synthase I large subunit) (ALS-I)	1823	2174	acetolactate synthase activity [GO:0003984]; flavin adenine dinucleotide binding [GO:0050660]; magnesium ion binding [GO:0000287]; thiamine pyrophosphate binding [GO:0030976]	branched-chain amino acid biosynthetic process [GO:0009082]; isoleucine biosynthetic process [GO:0009097]; valine biosynthetic process [GO:0009099]	P0ADG1	ilvM	Acetolactate synthase isozyme 2 small subunit (EC 2.2.1.6) (ALS-II) (Acetohydroxy-acid synthase II small subunit) (AHAS-II)	#N/A	#N/A	acetolactate synthase activity [GO:0003984]	amino acid biosynthetic process [GO:0008652]; branched-chain amino acid biosynthetic process [GO:0009082]; isoleucine biosynthetic process [GO:0009097]; valine biosynthetic process [GO:0009099]	656
Butanoate metabolism	P09373	pflB	Formate acetyltransferase 1 (EC 2.3.1.54) (Pyruvate formate-lyase 1)	4615	6984	formate C-acetyltransferase activity [GO:0008861]	glucose metabolic process [GO:0006006]	P0A858	tpiA	Triosephosphate isomerase (TIM) (TPI) (EC 5.3.1.1) (Triose-phosphate isomerase)	7438	7527	identical protein binding [GO:0042802]; triose-phosphate isomerase activity [GO:0004807]	gluconeogenesis [GO:0006094]; glyceraldehyde-3-phosphate biosynthetic process [GO:0046166]; glycerol catabolic process [GO:0019563]; glycolytic process [GO:0006096]	3041
Butanoate metabolism	P09373	pflB	Formate acetyltransferase 1 (EC 2.3.1.54) (Pyruvate formate-lyase 1)	4615	6984	formate C-acetyltransferase activity [GO:0008861]	glucose metabolic process [GO:0006006]	P15082	srlR	Glucitol operon repressor	12	11	DNA binding [GO:0003677]; DNA-binding transcription factor activity [GO:0003700]	negative regulation of DNA-templated transcription [GO:0045892]; phosphoenolpyruvate-dependent sugar phosphotransferase system [GO:0009401]	2458
Butanoate metabolism	P0A9Q7	adhE	Bifunctional aldehyde-alcohol dehydrogenase AdhE (Alcohol dehydrogenase E) [Includes: Acetaldehyde dehydrogenase [acetylating] (ACDH) (EC 1.2.1.10); Alcohol dehydrogenase (ADH) (EC 1.1.1.1)]	4851	5472	acetaldehyde dehydrogenase (acetylating) activity [GO:0008774]; alcohol dehydrogenase (NAD+) activity [GO:0004022]; alcohol dehydrogenase (NAD+) activity, iron-dependent [GO:0004025]; ferrous iron binding [GO:0008198]; identical protein binding [GO:0042802]	carbon utilization [GO:0015976]; ethanol biosynthetic process [GO:0006115]; mixed acid fermentation [GO:0019664]; protein homooligomerization [GO:0051260]; response to oxidative stress [GO:0006979]	P0A7V0	rpsB	Small ribosomal subunit protein uS2 (30S ribosomal protein S2)	29156	71379	structural constituent of ribosome [GO:0003735]; zinc ion binding [GO:0008270]	cytoplasmic translation [GO:0002181]; ribosomal small subunit assembly [GO:0000028]	9489
Butanoate metabolism	P0AC41	sdhA	Succinate dehydrogenase flavoprotein subunit (EC 1.3.5.1)	2083	8367	electron transfer activity [GO:0009055]; flavin adenine dinucleotide binding [GO:0050660]; succinate dehydrogenase (quinone) activity [GO:0008177]; succinate dehydrogenase activity [GO:0000104]	aerobic electron transport chain [GO:0019646]; aerobic respiration [GO:0009060]; anaerobic respiration [GO:0009061]; tricarboxylic acid cycle [GO:0006099]	P07014	sdhB	Succinate dehydrogenase iron-sulfur subunit (EC 1.3.5.1)	2481	9036	2 iron, 2 sulfur cluster binding [GO:0051537]; 3 iron, 4 sulfur cluster binding [GO:0051538]; 4 iron, 4 sulfur cluster binding [GO:0051539]; electron transfer activity [GO:0009055]; iron-sulfur cluster binding [GO:0051536]; metal ion binding [GO:0046872]; succinate dehydrogenase (quinone) activity [GO:0008177]	aerobic electron transport chain [GO:0019646]; aerobic respiration [GO:0009060]; respiratory electron transport chain [GO:0022904]; tricarboxylic acid cycle [GO:0006099]	7916
Butanoate metabolism	P0AC41	sdhA	Succinate dehydrogenase flavoprotein subunit (EC 1.3.5.1)	2083	8367	electron transfer activity [GO:0009055]; flavin adenine dinucleotide binding [GO:0050660]; succinate dehydrogenase (quinone) activity [GO:0008177]; succinate dehydrogenase activity [GO:0000104]	aerobic electron transport chain [GO:0019646]; aerobic respiration [GO:0009060]; anaerobic respiration [GO:0009061]; tricarboxylic acid cycle [GO:0006099]	P64559	sdhE	FAD assembly factor SdhE (Antitoxin CptB)	#N/A	#N/A		respiratory chain complex II assembly [GO:0034552]; succinate metabolic process [GO:0006105]	3353
Butanoate metabolism	P0AC47	frdB	Fumarate reductase iron-sulfur subunit (EC 1.3.5.1) (Quinol-fumarate reductase iron-sulfur subunit) (QFR iron-sulfur subunit)	165	592	2 iron, 2 sulfur cluster binding [GO:0051537]; 3 iron, 4 sulfur cluster binding [GO:0051538]; 4 iron, 4 sulfur cluster binding [GO:0051539]; electron transfer activity [GO:0009055]; iron-sulfur cluster binding [GO:0051536]; metal ion binding [GO:0046872]; succinate dehydrogenase (quinone) activity [GO:0008177]	anaerobic electron transport chain [GO:0019645]; anaerobic respiration [GO:0009061]; bacterial-type flagellum assembly [GO:0044780]; fermentation [GO:0006113]; tricarboxylic acid cycle [GO:0006099]	P00363	frdA	Fumarate reductase flavoprotein subunit (EC 1.3.5.1) (Quinol-fumarate reductase flavoprotein subunit) (QFR flavoprotein subunit)	37	408	electron transfer activity [GO:0009055]; FAD binding [GO:0071949]; flavin adenine dinucleotide binding [GO:0050660]; succinate dehydrogenase (quinone) activity [GO:0008177]; succinate dehydrogenase activity [GO:0000104]	anaerobic electron transport chain [GO:0019645]; anaerobic respiration [GO:0009061]; bacterial-type flagellum assembly [GO:0044780]; DNA damage response [GO:0006974]; fermentation [GO:0006113]	7916
Butanoate metabolism	P0AC47	frdB	Fumarate reductase iron-sulfur subunit (EC 1.3.5.1) (Quinol-fumarate reductase iron-sulfur subunit) (QFR iron-sulfur subunit)	165	592	2 iron, 2 sulfur cluster binding [GO:0051537]; 3 iron, 4 sulfur cluster binding [GO:0051538]; 4 iron, 4 sulfur cluster binding [GO:0051539]; electron transfer activity [GO:0009055]; iron-sulfur cluster binding [GO:0051536]; metal ion binding [GO:0046872]; succinate dehydrogenase (quinone) activity [GO:0008177]	anaerobic electron transport chain [GO:0019645]; anaerobic respiration [GO:0009061]; bacterial-type flagellum assembly [GO:0044780]; fermentation [GO:0006113]; tricarboxylic acid cycle [GO:0006099]	P08337	mutT	8-oxo-dGTP diphosphatase (8-oxo-dGTPase) (EC 3.6.1.55) (7,8-dihydro-8-oxoguanine-triphosphatase) (Mutator protein MutT) (dGTP pyrophosphohydrolase)	#N/A	#N/A	8-oxo-7,8-dihydrodeoxyguanosine triphosphate pyrophosphatase activity [GO:0035539]; 8-oxo-7,8-dihydroguanosine triphosphate pyrophosphatase activity [GO:0008413]; 8-oxo-dGDP phosphatase activity [GO:0044715]; 8-oxo-GDP phosphatase activity [GO:0044716]; magnesium ion binding [GO:0000287]; manganese ion binding [GO:0030145]	dGDP catabolic process [GO:0046067]; dGTP catabolic process [GO:0006203]; DNA repair [GO:0006281]; DNA replication [GO:0006260]; nucleotide-excision repair [GO:0006289]	7630
Butanoate metabolism	P0AC47	frdB	Fumarate reductase iron-sulfur subunit (EC 1.3.5.1) (Quinol-fumarate reductase iron-sulfur subunit) (QFR iron-sulfur subunit)	165	592	2 iron, 2 sulfur cluster binding [GO:0051537]; 3 iron, 4 sulfur cluster binding [GO:0051538]; 4 iron, 4 sulfur cluster binding [GO:0051539]; electron transfer activity [GO:0009055]; iron-sulfur cluster binding [GO:0051536]; metal ion binding [GO:0046872]; succinate dehydrogenase (quinone) activity [GO:0008177]	anaerobic electron transport chain [GO:0019645]; anaerobic respiration [GO:0009061]; bacterial-type flagellum assembly [GO:0044780]; fermentation [GO:0006113]; tricarboxylic acid cycle [GO:0006099]	P0A776	rppH	RNA pyrophosphohydrolase (EC 3.6.1.-) ((Di)nucleoside polyphosphate hydrolase) (Ap5A pyrophosphatase)	#N/A	#N/A	hydrolase activity, acting on acid anhydrides, in phosphorus-containing anhydrides [GO:0016818]; magnesium ion binding [GO:0000287]; mRNA 5'-diphosphatase activity [GO:0034353]; RNA NAD-cap (NMN-forming) hydrolase activity [GO:0110153]	mRNA catabolic process [GO:0006402]; NAD-cap decapping [GO:0110155]; RNA decapping [GO:0110154]; RNA destabilization [GO:0050779]; tRNA processing [GO:0008033]	7483
Butanoate metabolism	P0AC47	frdB	Fumarate reductase iron-sulfur subunit (EC 1.3.5.1) (Quinol-fumarate reductase iron-sulfur subunit) (QFR iron-sulfur subunit)	165	592	2 iron, 2 sulfur cluster binding [GO:0051537]; 3 iron, 4 sulfur cluster binding [GO:0051538]; 4 iron, 4 sulfur cluster binding [GO:0051539]; electron transfer activity [GO:0009055]; iron-sulfur cluster binding [GO:0051536]; metal ion binding [GO:0046872]; succinate dehydrogenase (quinone) activity [GO:0008177]	anaerobic electron transport chain [GO:0019645]; anaerobic respiration [GO:0009061]; bacterial-type flagellum assembly [GO:0044780]; fermentation [GO:0006113]; tricarboxylic acid cycle [GO:0006099]	P0A915	ompW	Outer membrane protein W	28	183		transmembrane transport [GO:0055085]	3091
Butanoate metabolism	P0AC47	frdB	Fumarate reductase iron-sulfur subunit (EC 1.3.5.1) (Quinol-fumarate reductase iron-sulfur subunit) (QFR iron-sulfur subunit)	165	592	2 iron, 2 sulfur cluster binding [GO:0051537]; 3 iron, 4 sulfur cluster binding [GO:0051538]; 4 iron, 4 sulfur cluster binding [GO:0051539]; electron transfer activity [GO:0009055]; iron-sulfur cluster binding [GO:0051536]; metal ion binding [GO:0046872]; succinate dehydrogenase (quinone) activity [GO:0008177]	anaerobic electron transport chain [GO:0019645]; anaerobic respiration [GO:0009061]; bacterial-type flagellum assembly [GO:0044780]; fermentation [GO:0006113]; tricarboxylic acid cycle [GO:0006099]	P0AAF6	artP	Arginine transport ATP-binding protein ArtP (EC 7.4.2.1)	588	853	ATP binding [GO:0005524]; ATP hydrolysis activity [GO:0016887]; ATPase-coupled polar amino acid-transporter activity [GO:0015426]	L-arginine import across plasma membrane [GO:0097638]	348
Butanoate metabolism	P0AC47	frdB	Fumarate reductase iron-sulfur subunit (EC 1.3.5.1) (Quinol-fumarate reductase iron-sulfur subunit) (QFR iron-sulfur subunit)	165	592	2 iron, 2 sulfur cluster binding [GO:0051537]; 3 iron, 4 sulfur cluster binding [GO:0051538]; 4 iron, 4 sulfur cluster binding [GO:0051539]; electron transfer activity [GO:0009055]; iron-sulfur cluster binding [GO:0051536]; metal ion binding [GO:0046872]; succinate dehydrogenase (quinone) activity [GO:0008177]	anaerobic electron transport chain [GO:0019645]; anaerobic respiration [GO:0009061]; bacterial-type flagellum assembly [GO:0044780]; fermentation [GO:0006113]; tricarboxylic acid cycle [GO:0006099]	P31825	yfiC	tRNA1(Val) (adenine(37)-N6)-methyltransferase (EC 2.1.1.223) (tRNA m6A37 methyltransferase)	#N/A	#N/A	nucleic acid binding [GO:0003676]; tRNA (adenine-N6)-methyltransferase activity [GO:0016430]	tRNA methylation [GO:0030488]	5170
Butanoate metabolism	P0ADF8	ilvN	Acetolactate synthase isozyme 1 small subunit (EC 2.2.1.6) (Acetohydroxy-acid synthase I small subunit) (AHAS-I) (ALS-I)	1075	2811	acetolactate synthase activity [GO:0003984]; acetolactate synthase regulator activity [GO:1990610]	branched-chain amino acid biosynthetic process [GO:0009082]; isoleucine biosynthetic process [GO:0009097]; valine biosynthetic process [GO:0009099]	P08142	ilvB	Acetolactate synthase isozyme 1 large subunit (AHAS-I) (EC 2.2.1.6) (Acetohydroxy-acid synthase I large subunit) (ALS-I)	1823	2174	acetolactate synthase activity [GO:0003984]; flavin adenine dinucleotide binding [GO:0050660]; magnesium ion binding [GO:0000287]; thiamine pyrophosphate binding [GO:0030976]	branched-chain amino acid biosynthetic process [GO:0009082]; isoleucine biosynthetic process [GO:0009097]; valine biosynthetic process [GO:0009099]	8956
Butanoate metabolism	P0ADF8	ilvN	Acetolactate synthase isozyme 1 small subunit (EC 2.2.1.6) (Acetohydroxy-acid synthase I small subunit) (AHAS-I) (ALS-I)	1075	2811	acetolactate synthase activity [GO:0003984]; acetolactate synthase regulator activity [GO:1990610]	branched-chain amino acid biosynthetic process [GO:0009082]; isoleucine biosynthetic process [GO:0009097]; valine biosynthetic process [GO:0009099]	P76938	epmC	Elongation factor P hydroxylase (EF-P hydroxylase) (EC 1.14.-.-) (EF-P post-translational modification enzyme C)	#N/A	#N/A	metal ion binding [GO:0046872]; monooxygenase activity [GO:0004497]; oxidoreductase activity, acting on paired donors, with incorporation or reduction of molecular oxygen, NAD(P)H as one donor, and incorporation of one atom of oxygen [GO:0016709]	post-translational protein modification [GO:0043687]	859
Butanoate metabolism	P0ADG1	ilvM	Acetolactate synthase isozyme 2 small subunit (EC 2.2.1.6) (ALS-II) (Acetohydroxy-acid synthase II small subunit) (AHAS-II)	#N/A	#N/A	acetolactate synthase activity [GO:0003984]	amino acid biosynthetic process [GO:0008652]; branched-chain amino acid biosynthetic process [GO:0009082]; isoleucine biosynthetic process [GO:0009097]; valine biosynthetic process [GO:0009099]	P08142	ilvB	Acetolactate synthase isozyme 1 large subunit (AHAS-I) (EC 2.2.1.6) (Acetohydroxy-acid synthase I large subunit) (ALS-I)	1823	2174	acetolactate synthase activity [GO:0003984]; flavin adenine dinucleotide binding [GO:0050660]; magnesium ion binding [GO:0000287]; thiamine pyrophosphate binding [GO:0030976]	branched-chain amino acid biosynthetic process [GO:0009082]; isoleucine biosynthetic process [GO:0009097]; valine biosynthetic process [GO:0009099]	656
Butanoate metabolism	P0ADG1	ilvM	Acetolactate synthase isozyme 2 small subunit (EC 2.2.1.6) (ALS-II) (Acetohydroxy-acid synthase II small subunit) (AHAS-II)	#N/A	#N/A	acetolactate synthase activity [GO:0003984]	amino acid biosynthetic process [GO:0008652]; branched-chain amino acid biosynthetic process [GO:0009082]; isoleucine biosynthetic process [GO:0009097]; valine biosynthetic process [GO:0009099]	P0DP90	ilvG	Acetolactate synthase isozyme 2 large subunit (AHAS-II) (EC 2.2.1.6) (ALS-II) (Acetohydroxy-acid synthase II large subunit)	#N/A	#N/A	acetolactate synthase activity [GO:0003984]; flavin adenine dinucleotide binding [GO:0050660]; magnesium ion binding [GO:0000287]; thiamine pyrophosphate binding [GO:0030976]	branched-chain amino acid biosynthetic process [GO:0009082]; isoleucine biosynthetic process [GO:0009097]; valine biosynthetic process [GO:0009099]	#N/A
Butanoate metabolism	P37766	ydiF	Acetate CoA-transferase YdiF (EC 2.8.3.8) (Short-chain acyl-CoA:acetate CoA-transferase)	#N/A	#N/A	acetate CoA-transferase activity [GO:0008775]	ketone body catabolic process [GO:0046952]; protein homotetramerization [GO:0051289]; short-chain fatty acid metabolic process [GO:0046459]	P30750	metN	Methionine import ATP-binding protein MetN (EC 7.4.2.11)	1090	674	ABC-type D-methionine transporter activity [GO:0033232]; ATP binding [GO:0005524]; ATP hydrolysis activity [GO:0016887]; ATPase-coupled transmembrane transporter activity [GO:0042626]; L-methionine transmembrane transporter activity [GO:0015191]	D-methionine transmembrane transport [GO:0048473]; methionine import across plasma membrane [GO:1903692]	1227
Butanoate metabolism	P52647	ydbK	Probable pyruvate-flavodoxin oxidoreductase (EC 1.2.7.-)	65	197	4 iron, 4 sulfur cluster binding [GO:0051539]; iron ion binding [GO:0005506]; pyruvate-flavodoxin oxidoreductase activity [GO:0043873]	electron transport chain [GO:0022900]; response to oxidative stress [GO:0006979]	P06612	topA	DNA topoisomerase 1 (EC 5.6.2.1) (DNA topoisomerase I) (Omega-protein) (Relaxing enzyme) (Swivelase) (Untwisting enzyme)	355	890	DNA binding [GO:0003677]; DNA topoisomerase activity [GO:0003916]; DNA topoisomerase type I (single strand cut, ATP-independent) activity [GO:0003917]; metal ion binding [GO:0046872]	DNA topological change [GO:0006265]	8868
Butanoate metabolism	P52647	ydbK	Probable pyruvate-flavodoxin oxidoreductase (EC 1.2.7.-)	65	197	4 iron, 4 sulfur cluster binding [GO:0051539]; iron ion binding [GO:0005506]; pyruvate-flavodoxin oxidoreductase activity [GO:0043873]	electron transport chain [GO:0022900]; response to oxidative stress [GO:0006979]	P07364	cheR	Chemotaxis protein methyltransferase (EC 2.1.1.80)	#N/A	#N/A	protein methyltransferase activity [GO:0008276]; protein-glutamate O-methyltransferase activity [GO:0008983]	chemotaxis [GO:0006935]; protein methylation [GO:0006479]	5354
Butanoate metabolism	P52647	ydbK	Probable pyruvate-flavodoxin oxidoreductase (EC 1.2.7.-)	65	197	4 iron, 4 sulfur cluster binding [GO:0051539]; iron ion binding [GO:0005506]; pyruvate-flavodoxin oxidoreductase activity [GO:0043873]	electron transport chain [GO:0022900]; response to oxidative stress [GO:0006979]	P0A6S0	flgH	Flagellar L-ring protein (Basal body L-ring protein)	0	2	cytoskeletal motor activity [GO:0003774]	bacterial-type flagellum-dependent cell motility [GO:0071973]; response to osmotic stress [GO:0006970]	3297
Butanoate metabolism	P52647	ydbK	Probable pyruvate-flavodoxin oxidoreductase (EC 1.2.7.-)	65	197	4 iron, 4 sulfur cluster binding [GO:0051539]; iron ion binding [GO:0005506]; pyruvate-flavodoxin oxidoreductase activity [GO:0043873]	electron transport chain [GO:0022900]; response to oxidative stress [GO:0006979]	P0A8S9	flhD	Flagellar transcriptional regulator FlhD	#N/A	#N/A	DNA binding [GO:0003677]	bacterial-type flagellum assembly [GO:0044780]; DNA-templated transcription [GO:0006351]; positive regulation of bacterial-type flagellum assembly [GO:1902210]; positive regulation of DNA-templated transcription [GO:0045893]	694
Butanoate metabolism	P52647	ydbK	Probable pyruvate-flavodoxin oxidoreductase (EC 1.2.7.-)	65	197	4 iron, 4 sulfur cluster binding [GO:0051539]; iron ion binding [GO:0005506]; pyruvate-flavodoxin oxidoreductase activity [GO:0043873]	electron transport chain [GO:0022900]; response to oxidative stress [GO:0006979]	P75942	flgJ	Peptidoglycan hydrolase FlgJ (EC 3.2.1.-) (Muramidase FlgJ)	#N/A	#N/A	amidase activity [GO:0004040]; hydrolase activity, acting on glycosyl bonds [GO:0016798]	bacterial-type flagellum assembly [GO:0044780]; bacterial-type flagellum-dependent cell motility [GO:0071973]; cell wall organization [GO:0071555]	3401
Butanoate metabolism	P52647	ydbK	Probable pyruvate-flavodoxin oxidoreductase (EC 1.2.7.-)	65	197	4 iron, 4 sulfur cluster binding [GO:0051539]; iron ion binding [GO:0005506]; pyruvate-flavodoxin oxidoreductase activity [GO:0043873]	electron transport chain [GO:0022900]; response to oxidative stress [GO:0006979]	P76297	flhE	Flagellar protein FlhE	#N/A	#N/A		bacterial-type flagellum organization [GO:0044781]	229
Butanoate metabolism	P69054	sdhC	Succinate dehydrogenase cytochrome b556 subunit (Cytochrome b-556)	#N/A	#N/A	electron transfer activity [GO:0009055]; heme binding [GO:0020037]; metal ion binding [GO:0046872]; succinate dehydrogenase (quinone) activity [GO:0008177]; ubiquinone binding [GO:0048039]	aerobic electron transport chain [GO:0019646]; aerobic respiration [GO:0009060]; cytochrome complex assembly [GO:0017004]; tricarboxylic acid cycle [GO:0006099]	P77378	ydiR	Putative electron transfer flavoprotein subunit YdiR	#N/A	#N/A	electron transfer activity [GO:0009055]; flavin adenine dinucleotide binding [GO:0050660]	fatty acid beta-oxidation using acyl-CoA dehydrogenase [GO:0033539]	4605
Butanoate metabolism	P69910	gadB	Glutamate decarboxylase beta (GAD-beta) (EC 4.1.1.15)	7	13	glutamate decarboxylase activity [GO:0004351]; pyridoxal phosphate binding [GO:0030170]	glutamate catabolic process [GO:0006538]; intracellular pH elevation [GO:0051454]	P30750	metN	Methionine import ATP-binding protein MetN (EC 7.4.2.11)	1090	674	ABC-type D-methionine transporter activity [GO:0033232]; ATP binding [GO:0005524]; ATP hydrolysis activity [GO:0016887]; ATPase-coupled transmembrane transporter activity [GO:0042626]; L-methionine transmembrane transporter activity [GO:0015191]	D-methionine transmembrane transport [GO:0048473]; methionine import across plasma membrane [GO:1903692]	2282
Butanoate metabolism	P69910	gadB	Glutamate decarboxylase beta (GAD-beta) (EC 4.1.1.15)	7	13	glutamate decarboxylase activity [GO:0004351]; pyridoxal phosphate binding [GO:0030170]	glutamate catabolic process [GO:0006538]; intracellular pH elevation [GO:0051454]	P64534	rcnB	Nickel/cobalt homeostasis protein RcnB	444	883	copper ion binding [GO:0005507]	DNA damage response [GO:0006974]; response to cobalt ion [GO:0032025]; response to nickel cation [GO:0010045]; response to peptide [GO:1901652]	605
Butanoate metabolism	P76082	paaF	2,3-dehydroadipyl-CoA hydratase (EC 4.2.1.17) (Enoyl-CoA hydratase)	#N/A	#N/A	enoyl-CoA hydratase activity [GO:0004300]; identical protein binding [GO:0042802]	fatty acid beta-oxidation [GO:0006635]; phenylacetate catabolic process [GO:0010124]	P77467	paaG	1,2-epoxyphenylacetyl-CoA isomerase (EC 5.3.3.18)	#N/A	#N/A	identical protein binding [GO:0042802]; isomerase activity [GO:0016853]; lyase activity [GO:0016829]	fatty acid beta-oxidation [GO:0006635]; phenylacetate catabolic process [GO:0010124]	7628
Butanoate metabolism	P76251	dmlA	D-malate dehydrogenase [decarboxylating] (EC 1.1.1.83) (D-malate degradation protein A) (D-malate oxidase)	#N/A	#N/A	3-isopropylmalate dehydrogenase activity [GO:0003862]; D-malate dehydrogenase (decarboxylating) activity [GO:0046553]; magnesium ion binding [GO:0000287]; NAD binding [GO:0051287]; tartrate dehydrogenase activity [GO:0009027]	malate metabolic process [GO:0006108]	P0CE47	tufA	Elongation factor Tu 1 (EF-Tu 1) (Bacteriophage Q beta RNA-directed RNA polymerase subunit III) (P-43)	#N/A	#N/A	GTP binding [GO:0005525]; GTPase activity [GO:0003924]; guanosine tetraphosphate binding [GO:0097216]; RNA binding [GO:0003723]; translation elongation factor activity [GO:0003746]	response to antibiotic [GO:0046677]; translational elongation [GO:0006414]	8289
Butanoate metabolism	P76458	atoD	Acetate CoA-transferase subunit alpha (EC 2.8.3.8) (Acetoacetyl-CoA transferase subunit alpha) (AA-CoA transferase subunit alpha) (Acetyl-CoA:acetoacetyl-CoA transferase subunit alpha)	#N/A	#N/A	acetate CoA-transferase activity [GO:0008775]; butyrate-acetoacetate CoA-transferase activity [GO:0047371]; CoA-transferase activity [GO:0008410]	short-chain fatty acid metabolic process [GO:0046459]	P76459	atoA	Acetate CoA-transferase subunit beta (EC 2.8.3.8) (Acetoacetyl-CoA transferase subunit beta) (AA-CoA transferase subunit beta) (Acetyl-CoA:acetoacetate CoA-transferase subunit beta)	#N/A	#N/A	acetate CoA-transferase activity [GO:0008775]; butyrate-acetoacetate CoA-transferase activity [GO:0047371]	short-chain fatty acid metabolic process [GO:0046459]	5359
Butanoate metabolism	P76459	atoA	Acetate CoA-transferase subunit beta (EC 2.8.3.8) (Acetoacetyl-CoA transferase subunit beta) (AA-CoA transferase subunit beta) (Acetyl-CoA:acetoacetate CoA-transferase subunit beta)	#N/A	#N/A	acetate CoA-transferase activity [GO:0008775]; butyrate-acetoacetate CoA-transferase activity [GO:0047371]	short-chain fatty acid metabolic process [GO:0046459]	P0AC02	bamD	Outer membrane protein assembly factor BamD	1372	2107		Gram-negative-bacterium-type cell outer membrane assembly [GO:0043165]; protein insertion into membrane [GO:0051205]	3200
Butanoate metabolism	P76459	atoA	Acetate CoA-transferase subunit beta (EC 2.8.3.8) (Acetoacetyl-CoA transferase subunit beta) (AA-CoA transferase subunit beta) (Acetyl-CoA:acetoacetate CoA-transferase subunit beta)	#N/A	#N/A	acetate CoA-transferase activity [GO:0008775]; butyrate-acetoacetate CoA-transferase activity [GO:0047371]	short-chain fatty acid metabolic process [GO:0046459]	P76458	atoD	Acetate CoA-transferase subunit alpha (EC 2.8.3.8) (Acetoacetyl-CoA transferase subunit alpha) (AA-CoA transferase subunit alpha) (Acetyl-CoA:acetoacetyl-CoA transferase subunit alpha)	#N/A	#N/A	acetate CoA-transferase activity [GO:0008775]; butyrate-acetoacetate CoA-transferase activity [GO:0047371]; CoA-transferase activity [GO:0008410]	short-chain fatty acid metabolic process [GO:0046459]	5359
Butanoate metabolism	P77580	mhpF	Acetaldehyde dehydrogenase (EC 1.2.1.10) (Acetaldehyde dehydrogenase [acetylating])	#N/A	#N/A	acetaldehyde dehydrogenase (acetylating) activity [GO:0008774]; NAD binding [GO:0051287]	3-phenylpropionate catabolic process [GO:0019380]	P0ACL5	glcC	Glc operon transcriptional activator (Glc regulatory protein) (HTH-type transcriptional regulator GlcC)	#N/A	#N/A	DNA binding [GO:0003677]; DNA-binding transcription factor activity [GO:0003700]	regulation of DNA-templated transcription [GO:0006355]	1371
Butanoate metabolism	P77580	mhpF	Acetaldehyde dehydrogenase (EC 1.2.1.10) (Acetaldehyde dehydrogenase [acetylating])	#N/A	#N/A	acetaldehyde dehydrogenase (acetylating) activity [GO:0008774]; NAD binding [GO:0051287]	3-phenylpropionate catabolic process [GO:0019380]	P18196	minC	Septum site-determining protein MinC	171	163	identical protein binding [GO:0042802]	cell division [GO:0051301]; cell morphogenesis [GO:0000902]; division septum assembly [GO:0000917]; regulation of cell division [GO:0051302]; regulation of division septum assembly [GO:0032955]	649
Butanoate metabolism	P77580	mhpF	Acetaldehyde dehydrogenase (EC 1.2.1.10) (Acetaldehyde dehydrogenase [acetylating])	#N/A	#N/A	acetaldehyde dehydrogenase (acetylating) activity [GO:0008774]; NAD binding [GO:0051287]	3-phenylpropionate catabolic process [GO:0019380]	P25534	ubiH	2-octaprenyl-6-methoxyphenol hydroxylase (EC 1.14.13.-)	#N/A	#N/A	2-octaprenyl-6-methoxyphenol hydroxylase activity [GO:0008681]; FAD binding [GO:0071949]; oxidoreductase activity, acting on paired donors, with incorporation or reduction of molecular oxygen, NAD(P)H as one donor, and incorporation of one atom of oxygen [GO:0016709]	response to light stimulus [GO:0009416]; response to oxidative stress [GO:0006979]; ubiquinone biosynthetic process [GO:0006744]	1375
Butanoate metabolism	P77580	mhpF	Acetaldehyde dehydrogenase (EC 1.2.1.10) (Acetaldehyde dehydrogenase [acetylating])	#N/A	#N/A	acetaldehyde dehydrogenase (acetylating) activity [GO:0008774]; NAD binding [GO:0051287]	3-phenylpropionate catabolic process [GO:0019380]	P25889	preA	NAD-dependent dihydropyrimidine dehydrogenase subunit PreA (DPD) (EC 1.3.1.1) (Dihydrothymine dehydrogenase) (Dihydrouracil dehydrogenase)	#N/A	#N/A	4 iron, 4 sulfur cluster binding [GO:0051539]; dihydropyrimidine dehydrogenase (NAD+) activity [GO:0004159]; iron-sulfur cluster binding [GO:0051536]; metal ion binding [GO:0046872]; NADH dehydrogenase activity [GO:0003954]	bacterial-type flagellum-dependent swarming motility [GO:0071978]; pyrimidine nucleobase catabolic process [GO:0006208]; thymine catabolic process [GO:0006210]; uracil catabolic process [GO:0006212]	1490
Butanoate metabolism	P77580	mhpF	Acetaldehyde dehydrogenase (EC 1.2.1.10) (Acetaldehyde dehydrogenase [acetylating])	#N/A	#N/A	acetaldehyde dehydrogenase (acetylating) activity [GO:0008774]; NAD binding [GO:0051287]	3-phenylpropionate catabolic process [GO:0019380]	P30750	metN	Methionine import ATP-binding protein MetN (EC 7.4.2.11)	1090	674	ABC-type D-methionine transporter activity [GO:0033232]; ATP binding [GO:0005524]; ATP hydrolysis activity [GO:0016887]; ATPase-coupled transmembrane transporter activity [GO:0042626]; L-methionine transmembrane transporter activity [GO:0015191]	D-methionine transmembrane transport [GO:0048473]; methionine import across plasma membrane [GO:1903692]	883
Butanoate metabolism	P77580	mhpF	Acetaldehyde dehydrogenase (EC 1.2.1.10) (Acetaldehyde dehydrogenase [acetylating])	#N/A	#N/A	acetaldehyde dehydrogenase (acetylating) activity [GO:0008774]; NAD binding [GO:0051287]	3-phenylpropionate catabolic process [GO:0019380]	P51020	mhpE	4-hydroxy-2-oxovalerate aldolase (HOA) (EC 4.1.3.39) (4-hydroxy-2-keto-pentanoic acid aldolase) (4-hydroxy-2-oxopentanoate aldolase)	#N/A	#N/A	2-isopropylmalate synthase activity [GO:0003852]; 4-hydroxy-2-oxovalerate aldolase activity [GO:0008701]; manganese ion binding [GO:0030145]	3-phenylpropionate catabolic process [GO:0019380]; L-leucine biosynthetic process [GO:0009098]	1495
Butanoate metabolism	P77580	mhpF	Acetaldehyde dehydrogenase (EC 1.2.1.10) (Acetaldehyde dehydrogenase [acetylating])	#N/A	#N/A	acetaldehyde dehydrogenase (acetylating) activity [GO:0008774]; NAD binding [GO:0051287]	3-phenylpropionate catabolic process [GO:0019380]	P69741	hybO	Hydrogenase-2 small chain (HYD2) (EC 1.12.99.6) (Membrane-bound hydrogenase 2 small subunit) (NiFe hydrogenase)	#N/A	#N/A	3 iron, 4 sulfur cluster binding [GO:0051538]; 4 iron, 4 sulfur cluster binding [GO:0051539]; electron transfer activity [GO:0009055]; ferredoxin hydrogenase activity [GO:0008901]; hydrogenase (acceptor) activity [GO:0033748]; iron-sulfur cluster binding [GO:0051536]; metal ion binding [GO:0046872]	anaerobic respiration [GO:0009061]	469
Butanoate metabolism	P77580	mhpF	Acetaldehyde dehydrogenase (EC 1.2.1.10) (Acetaldehyde dehydrogenase [acetylating])	#N/A	#N/A	acetaldehyde dehydrogenase (acetylating) activity [GO:0008774]; NAD binding [GO:0051287]	3-phenylpropionate catabolic process [GO:0019380]	P75679	insN1	Putative transposase InsN for insertion sequence element IS911A	#N/A	#N/A	DNA binding [GO:0003677]; transposase activity [GO:0004803]	DNA transposition [GO:0006313]	829
Butanoate metabolism	P77580	mhpF	Acetaldehyde dehydrogenase (EC 1.2.1.10) (Acetaldehyde dehydrogenase [acetylating])	#N/A	#N/A	acetaldehyde dehydrogenase (acetylating) activity [GO:0008774]; NAD binding [GO:0051287]	3-phenylpropionate catabolic process [GO:0019380]	P75862	zapC	Cell division protein ZapC (FtsZ-associated protein C) (Z-ring-associated protein C)	#N/A	#N/A	identical protein binding [GO:0042802]	division septum assembly [GO:0000917]; FtsZ-dependent cytokinesis [GO:0043093]; regulation of cell division [GO:0051302]	43
Butanoate metabolism	P77580	mhpF	Acetaldehyde dehydrogenase (EC 1.2.1.10) (Acetaldehyde dehydrogenase [acetylating])	#N/A	#N/A	acetaldehyde dehydrogenase (acetylating) activity [GO:0008774]; NAD binding [GO:0051287]	3-phenylpropionate catabolic process [GO:0019380]	Q79E92	ykgN	Putative transposase YkgN	#N/A	#N/A	DNA binding [GO:0003677]; transposase activity [GO:0004803]	DNA transposition [GO:0006313]	1288
C5-Branched dibasic acid metabolism	P00893	ilvI	Acetolactate synthase isozyme 3 large subunit (EC 2.2.1.6) (AHAS-III) (ALS-III) (Acetohydroxy-acid synthase III large subunit)	441	114	acetolactate synthase activity [GO:0003984]; flavin adenine dinucleotide binding [GO:0050660]; magnesium ion binding [GO:0000287]; thiamine pyrophosphate binding [GO:0030976]	branched-chain amino acid biosynthetic process [GO:0009082]; isoleucine biosynthetic process [GO:0009097]; valine biosynthetic process [GO:0009099]	P00894	ilvH	Acetolactate synthase isozyme 3 small subunit (EC 2.2.1.6) (ALS-III) (Acetohydroxy-acid synthase III small subunit) (AHAS-III)	1533	439	acetolactate synthase activity [GO:0003984]; acetolactate synthase regulator activity [GO:1990610]	branched-chain amino acid biosynthetic process [GO:0009082]; isoleucine biosynthetic process [GO:0009097]; valine biosynthetic process [GO:0009099]	8126
C5-Branched dibasic acid metabolism	P00893	ilvI	Acetolactate synthase isozyme 3 large subunit (EC 2.2.1.6) (AHAS-III) (ALS-III) (Acetohydroxy-acid synthase III large subunit)	441	114	acetolactate synthase activity [GO:0003984]; flavin adenine dinucleotide binding [GO:0050660]; magnesium ion binding [GO:0000287]; thiamine pyrophosphate binding [GO:0030976]	branched-chain amino acid biosynthetic process [GO:0009082]; isoleucine biosynthetic process [GO:0009097]; valine biosynthetic process [GO:0009099]	P30125	leuB	3-isopropylmalate dehydrogenase (EC 1.1.1.85) (3-IPM-DH) (Beta-IPM dehydrogenase) (IMDH)	4588	593	3-isopropylmalate dehydrogenase activity [GO:0003862]; magnesium ion binding [GO:0000287]; manganese ion binding [GO:0030145]; metal ion binding [GO:0046872]; NAD binding [GO:0051287]	cellular response to amino acid starvation [GO:0034198]; L-leucine biosynthetic process [GO:0009098]	8415
C5-Branched dibasic acid metabolism	P00893	ilvI	Acetolactate synthase isozyme 3 large subunit (EC 2.2.1.6) (AHAS-III) (ALS-III) (Acetohydroxy-acid synthase III large subunit)	441	114	acetolactate synthase activity [GO:0003984]; flavin adenine dinucleotide binding [GO:0050660]; magnesium ion binding [GO:0000287]; thiamine pyrophosphate binding [GO:0030976]	branched-chain amino acid biosynthetic process [GO:0009082]; isoleucine biosynthetic process [GO:0009097]; valine biosynthetic process [GO:0009099]	Q46864	mqsA	Antitoxin MqsA	34	181	metal ion binding [GO:0046872]; protein homodimerization activity [GO:0042803]; sequence-specific DNA binding [GO:0043565]	regulation of DNA-templated transcription [GO:0006355]; single-species biofilm formation [GO:0044010]	2796
C5-Branched dibasic acid metabolism	P00894	ilvH	Acetolactate synthase isozyme 3 small subunit (EC 2.2.1.6) (ALS-III) (Acetohydroxy-acid synthase III small subunit) (AHAS-III)	1533	439	acetolactate synthase activity [GO:0003984]; acetolactate synthase regulator activity [GO:1990610]	branched-chain amino acid biosynthetic process [GO:0009082]; isoleucine biosynthetic process [GO:0009097]; valine biosynthetic process [GO:0009099]	P00893	ilvI	Acetolactate synthase isozyme 3 large subunit (EC 2.2.1.6) (AHAS-III) (ALS-III) (Acetohydroxy-acid synthase III large subunit)	441	114	acetolactate synthase activity [GO:0003984]; flavin adenine dinucleotide binding [GO:0050660]; magnesium ion binding [GO:0000287]; thiamine pyrophosphate binding [GO:0030976]	branched-chain amino acid biosynthetic process [GO:0009082]; isoleucine biosynthetic process [GO:0009097]; valine biosynthetic process [GO:0009099]	8126
C5-Branched dibasic acid metabolism	P08142	ilvB	Acetolactate synthase isozyme 1 large subunit (AHAS-I) (EC 2.2.1.6) (Acetohydroxy-acid synthase I large subunit) (ALS-I)	1823	2174	acetolactate synthase activity [GO:0003984]; flavin adenine dinucleotide binding [GO:0050660]; magnesium ion binding [GO:0000287]; thiamine pyrophosphate binding [GO:0030976]	branched-chain amino acid biosynthetic process [GO:0009082]; isoleucine biosynthetic process [GO:0009097]; valine biosynthetic process [GO:0009099]	P0ADG1	ilvM	Acetolactate synthase isozyme 2 small subunit (EC 2.2.1.6) (ALS-II) (Acetohydroxy-acid synthase II small subunit) (AHAS-II)	#N/A	#N/A	acetolactate synthase activity [GO:0003984]	amino acid biosynthetic process [GO:0008652]; branched-chain amino acid biosynthetic process [GO:0009082]; isoleucine biosynthetic process [GO:0009097]; valine biosynthetic process [GO:0009099]	656
C5-Branched dibasic acid metabolism	P0A6A6	leuC	3-isopropylmalate dehydratase large subunit (EC 4.2.1.33) (Alpha-IPM isomerase) (IPMI) (Isopropylmalate isomerase)	2763	559	3-isopropylmalate dehydratase activity [GO:0003861]; 4 iron, 4 sulfur cluster binding [GO:0051539]; metal ion binding [GO:0046872]	L-leucine biosynthetic process [GO:0009098]	P30126	leuD	3-isopropylmalate dehydratase small subunit (EC 4.2.1.33) (Alpha-IPM isomerase) (IPMI) (Isopropylmalate isomerase)	5119	461	3-isopropylmalate dehydratase activity [GO:0003861]	L-leucine biosynthetic process [GO:0009098]	8380
C5-Branched dibasic acid metabolism	P0A836	sucC	Succinate--CoA ligase [ADP-forming] subunit beta (EC 6.2.1.5) (Succinyl-CoA synthetase subunit beta) (SCS-beta)	6213	15855	ATP binding [GO:0005524]; magnesium ion binding [GO:0000287]; succinate-CoA ligase (ADP-forming) activity [GO:0004775]; succinate-CoA ligase (GDP-forming) activity [GO:0004776]	succinyl-CoA metabolic process [GO:0006104]; tricarboxylic acid cycle [GO:0006099]	P0AGE9	sucD	Succinate--CoA ligase [ADP-forming] subunit alpha (EC 6.2.1.5) (Succinyl-CoA synthetase subunit alpha) (SCS-alpha)	6924	19013	nucleotide binding [GO:0000166]; succinate-CoA ligase (ADP-forming) activity [GO:0004775]; succinate-CoA ligase (GDP-forming) activity [GO:0004776]	tricarboxylic acid cycle [GO:0006099]	7552
C5-Branched dibasic acid metabolism	P0ADF8	ilvN	Acetolactate synthase isozyme 1 small subunit (EC 2.2.1.6) (Acetohydroxy-acid synthase I small subunit) (AHAS-I) (ALS-I)	1075	2811	acetolactate synthase activity [GO:0003984]; acetolactate synthase regulator activity [GO:1990610]	branched-chain amino acid biosynthetic process [GO:0009082]; isoleucine biosynthetic process [GO:0009097]; valine biosynthetic process [GO:0009099]	P08142	ilvB	Acetolactate synthase isozyme 1 large subunit (AHAS-I) (EC 2.2.1.6) (Acetohydroxy-acid synthase I large subunit) (ALS-I)	1823	2174	acetolactate synthase activity [GO:0003984]; flavin adenine dinucleotide binding [GO:0050660]; magnesium ion binding [GO:0000287]; thiamine pyrophosphate binding [GO:0030976]	branched-chain amino acid biosynthetic process [GO:0009082]; isoleucine biosynthetic process [GO:0009097]; valine biosynthetic process [GO:0009099]	8956
C5-Branched dibasic acid metabolism	P0ADF8	ilvN	Acetolactate synthase isozyme 1 small subunit (EC 2.2.1.6) (Acetohydroxy-acid synthase I small subunit) (AHAS-I) (ALS-I)	1075	2811	acetolactate synthase activity [GO:0003984]; acetolactate synthase regulator activity [GO:1990610]	branched-chain amino acid biosynthetic process [GO:0009082]; isoleucine biosynthetic process [GO:0009097]; valine biosynthetic process [GO:0009099]	P76938	epmC	Elongation factor P hydroxylase (EF-P hydroxylase) (EC 1.14.-.-) (EF-P post-translational modification enzyme C)	#N/A	#N/A	metal ion binding [GO:0046872]; monooxygenase activity [GO:0004497]; oxidoreductase activity, acting on paired donors, with incorporation or reduction of molecular oxygen, NAD(P)H as one donor, and incorporation of one atom of oxygen [GO:0016709]	post-translational protein modification [GO:0043687]	859
C5-Branched dibasic acid metabolism	P0ADG1	ilvM	Acetolactate synthase isozyme 2 small subunit (EC 2.2.1.6) (ALS-II) (Acetohydroxy-acid synthase II small subunit) (AHAS-II)	#N/A	#N/A	acetolactate synthase activity [GO:0003984]	amino acid biosynthetic process [GO:0008652]; branched-chain amino acid biosynthetic process [GO:0009082]; isoleucine biosynthetic process [GO:0009097]; valine biosynthetic process [GO:0009099]	P08142	ilvB	Acetolactate synthase isozyme 1 large subunit (AHAS-I) (EC 2.2.1.6) (Acetohydroxy-acid synthase I large subunit) (ALS-I)	1823	2174	acetolactate synthase activity [GO:0003984]; flavin adenine dinucleotide binding [GO:0050660]; magnesium ion binding [GO:0000287]; thiamine pyrophosphate binding [GO:0030976]	branched-chain amino acid biosynthetic process [GO:0009082]; isoleucine biosynthetic process [GO:0009097]; valine biosynthetic process [GO:0009099]	656
C5-Branched dibasic acid metabolism	P0ADG1	ilvM	Acetolactate synthase isozyme 2 small subunit (EC 2.2.1.6) (ALS-II) (Acetohydroxy-acid synthase II small subunit) (AHAS-II)	#N/A	#N/A	acetolactate synthase activity [GO:0003984]	amino acid biosynthetic process [GO:0008652]; branched-chain amino acid biosynthetic process [GO:0009082]; isoleucine biosynthetic process [GO:0009097]; valine biosynthetic process [GO:0009099]	P0DP90	ilvG	Acetolactate synthase isozyme 2 large subunit (AHAS-II) (EC 2.2.1.6) (ALS-II) (Acetohydroxy-acid synthase II large subunit)	#N/A	#N/A	acetolactate synthase activity [GO:0003984]; flavin adenine dinucleotide binding [GO:0050660]; magnesium ion binding [GO:0000287]; thiamine pyrophosphate binding [GO:0030976]	branched-chain amino acid biosynthetic process [GO:0009082]; isoleucine biosynthetic process [GO:0009097]; valine biosynthetic process [GO:0009099]	#N/A
C5-Branched dibasic acid metabolism	P0AGE9	sucD	Succinate--CoA ligase [ADP-forming] subunit alpha (EC 6.2.1.5) (Succinyl-CoA synthetase subunit alpha) (SCS-alpha)	6924	19013	nucleotide binding [GO:0000166]; succinate-CoA ligase (ADP-forming) activity [GO:0004775]; succinate-CoA ligase (GDP-forming) activity [GO:0004776]	tricarboxylic acid cycle [GO:0006099]	P0A836	sucC	Succinate--CoA ligase [ADP-forming] subunit beta (EC 6.2.1.5) (Succinyl-CoA synthetase subunit beta) (SCS-beta)	6213	15855	ATP binding [GO:0005524]; magnesium ion binding [GO:0000287]; succinate-CoA ligase (ADP-forming) activity [GO:0004775]; succinate-CoA ligase (GDP-forming) activity [GO:0004776]	succinyl-CoA metabolic process [GO:0006104]; tricarboxylic acid cycle [GO:0006099]	7552
C5-Branched dibasic acid metabolism	P30125	leuB	3-isopropylmalate dehydrogenase (EC 1.1.1.85) (3-IPM-DH) (Beta-IPM dehydrogenase) (IMDH)	4588	593	3-isopropylmalate dehydrogenase activity [GO:0003862]; magnesium ion binding [GO:0000287]; manganese ion binding [GO:0030145]; metal ion binding [GO:0046872]; NAD binding [GO:0051287]	cellular response to amino acid starvation [GO:0034198]; L-leucine biosynthetic process [GO:0009098]	P00893	ilvI	Acetolactate synthase isozyme 3 large subunit (EC 2.2.1.6) (AHAS-III) (ALS-III) (Acetohydroxy-acid synthase III large subunit)	441	114	acetolactate synthase activity [GO:0003984]; flavin adenine dinucleotide binding [GO:0050660]; magnesium ion binding [GO:0000287]; thiamine pyrophosphate binding [GO:0030976]	branched-chain amino acid biosynthetic process [GO:0009082]; isoleucine biosynthetic process [GO:0009097]; valine biosynthetic process [GO:0009099]	8415
C5-Branched dibasic acid metabolism	P30125	leuB	3-isopropylmalate dehydrogenase (EC 1.1.1.85) (3-IPM-DH) (Beta-IPM dehydrogenase) (IMDH)	4588	593	3-isopropylmalate dehydrogenase activity [GO:0003862]; magnesium ion binding [GO:0000287]; manganese ion binding [GO:0030145]; metal ion binding [GO:0046872]; NAD binding [GO:0051287]	cellular response to amino acid starvation [GO:0034198]; L-leucine biosynthetic process [GO:0009098]	Q47147	yafJ	Putative glutamine amidotransferase YafJ (EC 2.4.2.-)	59	48	transferase activity [GO:0016740]	glutamine metabolic process [GO:0006541]	3293
C5-Branched dibasic acid metabolism	P30126	leuD	3-isopropylmalate dehydratase small subunit (EC 4.2.1.33) (Alpha-IPM isomerase) (IPMI) (Isopropylmalate isomerase)	5119	461	3-isopropylmalate dehydratase activity [GO:0003861]	L-leucine biosynthetic process [GO:0009098]	P0A6A6	leuC	3-isopropylmalate dehydratase large subunit (EC 4.2.1.33) (Alpha-IPM isomerase) (IPMI) (Isopropylmalate isomerase)	2763	559	3-isopropylmalate dehydratase activity [GO:0003861]; 4 iron, 4 sulfur cluster binding [GO:0051539]; metal ion binding [GO:0046872]	L-leucine biosynthetic process [GO:0009098]	8380
Citrate cycle (TCA cycle)	P00363	frdA	Fumarate reductase flavoprotein subunit (EC 1.3.5.1) (Quinol-fumarate reductase flavoprotein subunit) (QFR flavoprotein subunit)	37	408	electron transfer activity [GO:0009055]; FAD binding [GO:0071949]; flavin adenine dinucleotide binding [GO:0050660]; succinate dehydrogenase (quinone) activity [GO:0008177]; succinate dehydrogenase activity [GO:0000104]	anaerobic electron transport chain [GO:0019645]; anaerobic respiration [GO:0009061]; bacterial-type flagellum assembly [GO:0044780]; DNA damage response [GO:0006974]; fermentation [GO:0006113]	P0ACB4	hemG	Protoporphyrinogen IX dehydrogenase [quinone] (EC 1.3.5.3) (Protoporphyrinogen IX dehydrogenase [menaquinone]) (Protoporphyrinogen IX dehydrogenase [ubiquinone]) (Protoporphyrinogen oxidase) (PPO)	106	250	electron transfer activity [GO:0009055]; FMN binding [GO:0010181]; menaquinone-dependent protoporphyrinogen oxidase activity [GO:0070819]; oxygen-dependent protoporphyrinogen oxidase activity [GO:0004729]	heme B biosynthetic process [GO:0006785]; heme biosynthetic process [GO:0006783]; porphyrin-containing compound biosynthetic process [GO:0006779]; protoporphyrinogen IX biosynthetic process [GO:0006782]	1681
Citrate cycle (TCA cycle)	P00363	frdA	Fumarate reductase flavoprotein subunit (EC 1.3.5.1) (Quinol-fumarate reductase flavoprotein subunit) (QFR flavoprotein subunit)	37	408	electron transfer activity [GO:0009055]; FAD binding [GO:0071949]; flavin adenine dinucleotide binding [GO:0050660]; succinate dehydrogenase (quinone) activity [GO:0008177]; succinate dehydrogenase activity [GO:0000104]	anaerobic electron transport chain [GO:0019645]; anaerobic respiration [GO:0009061]; bacterial-type flagellum assembly [GO:0044780]; DNA damage response [GO:0006974]; fermentation [GO:0006113]	P76111	ydcZ	Inner membrane protein YdcZ	#N/A	#N/A		bacterial-type flagellum-dependent swarming motility [GO:0071978]	2767
Citrate cycle (TCA cycle)	P06959	aceF	Dihydrolipoyllysine-residue acetyltransferase component of pyruvate dehydrogenase complex (EC 2.3.1.12) (Dihydrolipoamide acetyltransferase component of pyruvate dehydrogenase complex) (E2)	9057	22341	acetyltransferase activity [GO:0016407]; dihydrolipoyllysine-residue acetyltransferase activity [GO:0004742]; lipoic acid binding [GO:0031405]	acetyl-CoA biosynthetic process from pyruvate [GO:0006086]; glycolytic process [GO:0006096]; pyruvate catabolic process [GO:0042867]; pyruvate metabolic process [GO:0006090]	P04395	alkA	DNA-3-methyladenine glycosylase 2 (EC 3.2.2.21) (3-methyladenine-DNA glycosylase II, inducible) (TAG II) (DNA-3-methyladenine glycosidase II) (DNA-3-methyladenine glycosylase II)	#N/A	#N/A	alkylated DNA binding [GO:0032131]; alkylbase DNA N-glycosylase activity [GO:0003905]; DNA-3-methyladenine glycosylase activity [GO:0008725]; DNA-3-methylguanine glycosylase activity [GO:0052822]; DNA-7-methyladenine glycosylase activity [GO:0052821]; DNA-7-methylguanine glycosylase activity [GO:0043916]	base-excision repair [GO:0006284]; base-excision repair, AP site formation [GO:0006285]; DNA alkylation repair [GO:0006307]; DNA damage response [GO:0006974]; DNA repair [GO:0006281]	5395
Citrate cycle (TCA cycle)	P06959	aceF	Dihydrolipoyllysine-residue acetyltransferase component of pyruvate dehydrogenase complex (EC 2.3.1.12) (Dihydrolipoamide acetyltransferase component of pyruvate dehydrogenase complex) (E2)	9057	22341	acetyltransferase activity [GO:0016407]; dihydrolipoyllysine-residue acetyltransferase activity [GO:0004742]; lipoic acid binding [GO:0031405]	acetyl-CoA biosynthetic process from pyruvate [GO:0006086]; glycolytic process [GO:0006096]; pyruvate catabolic process [GO:0042867]; pyruvate metabolic process [GO:0006090]	P07604	tyrR	HTH-type transcriptional regulatory protein TyrR	132	225	ATP binding [GO:0005524]; ATP hydrolysis activity [GO:0016887]; DNA binding [GO:0003677]	aromatic compound catabolic process [GO:0019439]; negative regulation of DNA-templated transcription [GO:0045892]; regulation of DNA-templated transcription [GO:0006355]	804
Citrate cycle (TCA cycle)	P06959	aceF	Dihydrolipoyllysine-residue acetyltransferase component of pyruvate dehydrogenase complex (EC 2.3.1.12) (Dihydrolipoamide acetyltransferase component of pyruvate dehydrogenase complex) (E2)	9057	22341	acetyltransferase activity [GO:0016407]; dihydrolipoyllysine-residue acetyltransferase activity [GO:0004742]; lipoic acid binding [GO:0031405]	acetyl-CoA biosynthetic process from pyruvate [GO:0006086]; glycolytic process [GO:0006096]; pyruvate catabolic process [GO:0042867]; pyruvate metabolic process [GO:0006090]	P0A9P0	lpdA	Dihydrolipoyl dehydrogenase (EC 1.8.1.4) (Dihydrolipoamide dehydrogenase) (E3 component of pyruvate and 2-oxoglutarate dehydrogenases complexes) (Glycine cleavage system L protein)	12596	30101	dihydrolipoyl dehydrogenase activity [GO:0004148]; disulfide oxidoreductase activity [GO:0015036]; flavin adenine dinucleotide binding [GO:0050660]; identical protein binding [GO:0042802]; zinc ion binding [GO:0008270]	2-oxoglutarate metabolic process [GO:0006103]; glycine decarboxylation via glycine cleavage system [GO:0019464]; one-carbon metabolic process [GO:0006730]; pyruvate catabolic process [GO:0042867]; pyruvate metabolic process [GO:0006090]; response to oxidative stress [GO:0006979]; tricarboxylic acid cycle [GO:0006099]	8217
Citrate cycle (TCA cycle)	P06959	aceF	Dihydrolipoyllysine-residue acetyltransferase component of pyruvate dehydrogenase complex (EC 2.3.1.12) (Dihydrolipoamide acetyltransferase component of pyruvate dehydrogenase complex) (E2)	9057	22341	acetyltransferase activity [GO:0016407]; dihydrolipoyllysine-residue acetyltransferase activity [GO:0004742]; lipoic acid binding [GO:0031405]	acetyl-CoA biosynthetic process from pyruvate [GO:0006086]; glycolytic process [GO:0006096]; pyruvate catabolic process [GO:0042867]; pyruvate metabolic process [GO:0006090]	P0ADI0	pinR	Serine recombinase PinR (EC 3.1.22.-) (EC 6.5.1.-) (DNA-invertase PinR) (Putative DNA-invertase from lambdoid prophage Rac) (Site-specific recombinase PinR)	#N/A	#N/A	DNA binding [GO:0003677]; DNA strand exchange activity [GO:0000150]; hydrolase activity [GO:0016787]; ligase activity [GO:0016874]	DNA integration [GO:0015074]; DNA recombination [GO:0006310]	5861
Citrate cycle (TCA cycle)	P06959	aceF	Dihydrolipoyllysine-residue acetyltransferase component of pyruvate dehydrogenase complex (EC 2.3.1.12) (Dihydrolipoamide acetyltransferase component of pyruvate dehydrogenase complex) (E2)	9057	22341	acetyltransferase activity [GO:0016407]; dihydrolipoyllysine-residue acetyltransferase activity [GO:0004742]; lipoic acid binding [GO:0031405]	acetyl-CoA biosynthetic process from pyruvate [GO:0006086]; glycolytic process [GO:0006096]; pyruvate catabolic process [GO:0042867]; pyruvate metabolic process [GO:0006090]	P0AED9	dcm	DNA-cytosine methyltransferase (EC 2.1.1.37) (Type II methyltransferase M.EcoKDcm) (M.EcoKDcm)	20	30	DNA (cytosine-5-)-methyltransferase activity [GO:0003886]; DNA binding [GO:0003677]	DNA restriction-modification system [GO:0009307]; methylation [GO:0032259]; negative regulation of gene expression via chromosomal CpG island methylation [GO:0044027]	4873
Citrate cycle (TCA cycle)	P06959	aceF	Dihydrolipoyllysine-residue acetyltransferase component of pyruvate dehydrogenase complex (EC 2.3.1.12) (Dihydrolipoamide acetyltransferase component of pyruvate dehydrogenase complex) (E2)	9057	22341	acetyltransferase activity [GO:0016407]; dihydrolipoyllysine-residue acetyltransferase activity [GO:0004742]; lipoic acid binding [GO:0031405]	acetyl-CoA biosynthetic process from pyruvate [GO:0006086]; glycolytic process [GO:0006096]; pyruvate catabolic process [GO:0042867]; pyruvate metabolic process [GO:0006090]	P24230	recG	ATP-dependent DNA helicase RecG (EC 3.6.4.12)	3	7	ATP binding [GO:0005524]; ATP hydrolysis activity [GO:0016887]; DNA binding [GO:0003677]; DNA helicase activity [GO:0003678]	DNA duplex unwinding [GO:0032508]; DNA recombination [GO:0006310]; DNA repair [GO:0006281]; response to radiation [GO:0009314]	7886
Citrate cycle (TCA cycle)	P06959	aceF	Dihydrolipoyllysine-residue acetyltransferase component of pyruvate dehydrogenase complex (EC 2.3.1.12) (Dihydrolipoamide acetyltransferase component of pyruvate dehydrogenase complex) (E2)	9057	22341	acetyltransferase activity [GO:0016407]; dihydrolipoyllysine-residue acetyltransferase activity [GO:0004742]; lipoic acid binding [GO:0031405]	acetyl-CoA biosynthetic process from pyruvate [GO:0006086]; glycolytic process [GO:0006096]; pyruvate catabolic process [GO:0042867]; pyruvate metabolic process [GO:0006090]	P30014	rnt	Ribonuclease T (EC 3.1.13.-) (Exoribonuclease T) (RNase T)	237	377	3'-5' exonuclease activity [GO:0008408]; 3'-5'-RNA exonuclease activity [GO:0000175]; identical protein binding [GO:0042802]; magnesium ion binding [GO:0000287]; nucleic acid binding [GO:0003676]; protein homodimerization activity [GO:0042803]; single-stranded DNA 3'-5' DNA exonuclease activity [GO:0008310]	DNA damage response [GO:0006974]; DNA replication proofreading [GO:0045004]; regulatory ncRNA 3'-end processing [GO:0043628]; rRNA 3'-end processing [GO:0031125]; tRNA 3'-end processing [GO:0042780]	6960
Citrate cycle (TCA cycle)	P06959	aceF	Dihydrolipoyllysine-residue acetyltransferase component of pyruvate dehydrogenase complex (EC 2.3.1.12) (Dihydrolipoamide acetyltransferase component of pyruvate dehydrogenase complex) (E2)	9057	22341	acetyltransferase activity [GO:0016407]; dihydrolipoyllysine-residue acetyltransferase activity [GO:0004742]; lipoic acid binding [GO:0031405]	acetyl-CoA biosynthetic process from pyruvate [GO:0006086]; glycolytic process [GO:0006096]; pyruvate catabolic process [GO:0042867]; pyruvate metabolic process [GO:0006090]	P32053	intA	Prophage integrase IntA (Prophage CP4-57 integrase SlpA)	#N/A	#N/A	DNA binding [GO:0003677]; prophage integrase activity [GO:0008979]	DNA recombination [GO:0006310]; provirus excision [GO:0032359]; symbiont entry into host cell [GO:0046718]; viral genome integration into host DNA [GO:0044826]	3220
Citrate cycle (TCA cycle)	P06959	aceF	Dihydrolipoyllysine-residue acetyltransferase component of pyruvate dehydrogenase complex (EC 2.3.1.12) (Dihydrolipoamide acetyltransferase component of pyruvate dehydrogenase complex) (E2)	9057	22341	acetyltransferase activity [GO:0016407]; dihydrolipoyllysine-residue acetyltransferase activity [GO:0004742]; lipoic acid binding [GO:0031405]	acetyl-CoA biosynthetic process from pyruvate [GO:0006086]; glycolytic process [GO:0006096]; pyruvate catabolic process [GO:0042867]; pyruvate metabolic process [GO:0006090]	P67087	rsmI	Ribosomal RNA small subunit methyltransferase I (EC 2.1.1.198) (16S rRNA 2'-O-ribose C1402 methyltransferase) (rRNA (cytidine-2'-O-)-methyltransferase RsmI)	383	513	protein homodimerization activity [GO:0042803]; rRNA (cytosine-2'-O-)-methyltransferase activity [GO:0070677]	rRNA processing [GO:0006364]	8052
Citrate cycle (TCA cycle)	P07014	sdhB	Succinate dehydrogenase iron-sulfur subunit (EC 1.3.5.1)	2481	9036	2 iron, 2 sulfur cluster binding [GO:0051537]; 3 iron, 4 sulfur cluster binding [GO:0051538]; 4 iron, 4 sulfur cluster binding [GO:0051539]; electron transfer activity [GO:0009055]; iron-sulfur cluster binding [GO:0051536]; metal ion binding [GO:0046872]; succinate dehydrogenase (quinone) activity [GO:0008177]	aerobic electron transport chain [GO:0019646]; aerobic respiration [GO:0009060]; respiratory electron transport chain [GO:0022904]; tricarboxylic acid cycle [GO:0006099]	P0A776	rppH	RNA pyrophosphohydrolase (EC 3.6.1.-) ((Di)nucleoside polyphosphate hydrolase) (Ap5A pyrophosphatase)	#N/A	#N/A	hydrolase activity, acting on acid anhydrides, in phosphorus-containing anhydrides [GO:0016818]; magnesium ion binding [GO:0000287]; mRNA 5'-diphosphatase activity [GO:0034353]; RNA NAD-cap (NMN-forming) hydrolase activity [GO:0110153]	mRNA catabolic process [GO:0006402]; NAD-cap decapping [GO:0110155]; RNA decapping [GO:0110154]; RNA destabilization [GO:0050779]; tRNA processing [GO:0008033]	7483
Citrate cycle (TCA cycle)	P07014	sdhB	Succinate dehydrogenase iron-sulfur subunit (EC 1.3.5.1)	2481	9036	2 iron, 2 sulfur cluster binding [GO:0051537]; 3 iron, 4 sulfur cluster binding [GO:0051538]; 4 iron, 4 sulfur cluster binding [GO:0051539]; electron transfer activity [GO:0009055]; iron-sulfur cluster binding [GO:0051536]; metal ion binding [GO:0046872]; succinate dehydrogenase (quinone) activity [GO:0008177]	aerobic electron transport chain [GO:0019646]; aerobic respiration [GO:0009060]; respiratory electron transport chain [GO:0022904]; tricarboxylic acid cycle [GO:0006099]	P0AC41	sdhA	Succinate dehydrogenase flavoprotein subunit (EC 1.3.5.1)	2083	8367	electron transfer activity [GO:0009055]; flavin adenine dinucleotide binding [GO:0050660]; succinate dehydrogenase (quinone) activity [GO:0008177]; succinate dehydrogenase activity [GO:0000104]	aerobic electron transport chain [GO:0019646]; aerobic respiration [GO:0009060]; anaerobic respiration [GO:0009061]; tricarboxylic acid cycle [GO:0006099]	7916
Citrate cycle (TCA cycle)	P07014	sdhB	Succinate dehydrogenase iron-sulfur subunit (EC 1.3.5.1)	2481	9036	2 iron, 2 sulfur cluster binding [GO:0051537]; 3 iron, 4 sulfur cluster binding [GO:0051538]; 4 iron, 4 sulfur cluster binding [GO:0051539]; electron transfer activity [GO:0009055]; iron-sulfur cluster binding [GO:0051536]; metal ion binding [GO:0046872]; succinate dehydrogenase (quinone) activity [GO:0008177]	aerobic electron transport chain [GO:0019646]; aerobic respiration [GO:0009060]; respiratory electron transport chain [GO:0022904]; tricarboxylic acid cycle [GO:0006099]	P0ACG8	hslR	Heat shock protein 15 (HSP15)	17	67	DNA binding [GO:0003677]; ribosomal large subunit binding [GO:0043023]; single-stranded RNA binding [GO:0003727]	cellular response to heat [GO:0034605]; response to heat [GO:0009408]	6138
Citrate cycle (TCA cycle)	P08200	icd	Isocitrate dehydrogenase [NADP] (IDH) (EC 1.1.1.42) (IDP) (NADP(+)-specific ICDH) (Oxalosuccinate decarboxylase)	33670	19445	guanosine tetraphosphate binding [GO:0097216]; isocitrate dehydrogenase (NADP+) activity [GO:0004450]; magnesium ion binding [GO:0000287]; NAD binding [GO:0051287]	electron transport chain [GO:0022900]; glyoxylate cycle [GO:0006097]; response to oxidative stress [GO:0006979]; tricarboxylic acid cycle [GO:0006099]	P11071	aceK	Isocitrate dehydrogenase kinase/phosphatase (IDH kinase/phosphatase) (IDHK/P) (EC 2.7.11.5) (EC 3.1.3.-)	3	5	[isocitrate dehydrogenase (NADP+)] kinase activity [GO:0008772]; AMP binding [GO:0016208]; ATP binding [GO:0005524]; magnesium ion binding [GO:0000287]; manganese ion binding [GO:0030145]; phosphoprotein phosphatase activity [GO:0004721]; protein serine/threonine kinase activity [GO:0004674]; protein serine/threonine phosphatase activity [GO:0004722]	glucose metabolic process [GO:0006006]; glyoxylate cycle [GO:0006097]; tricarboxylic acid cycle [GO:0006099]	976
Citrate cycle (TCA cycle)	P0A836	sucC	Succinate--CoA ligase [ADP-forming] subunit beta (EC 6.2.1.5) (Succinyl-CoA synthetase subunit beta) (SCS-beta)	6213	15855	ATP binding [GO:0005524]; magnesium ion binding [GO:0000287]; succinate-CoA ligase (ADP-forming) activity [GO:0004775]; succinate-CoA ligase (GDP-forming) activity [GO:0004776]	succinyl-CoA metabolic process [GO:0006104]; tricarboxylic acid cycle [GO:0006099]	P0AGE9	sucD	Succinate--CoA ligase [ADP-forming] subunit alpha (EC 6.2.1.5) (Succinyl-CoA synthetase subunit alpha) (SCS-alpha)	6924	19013	nucleotide binding [GO:0000166]; succinate-CoA ligase (ADP-forming) activity [GO:0004775]; succinate-CoA ligase (GDP-forming) activity [GO:0004776]	tricarboxylic acid cycle [GO:0006099]	7552
Citrate cycle (TCA cycle)	P0A9P0	lpdA	Dihydrolipoyl dehydrogenase (EC 1.8.1.4) (Dihydrolipoamide dehydrogenase) (E3 component of pyruvate and 2-oxoglutarate dehydrogenases complexes) (Glycine cleavage system L protein)	12596	30101	dihydrolipoyl dehydrogenase activity [GO:0004148]; disulfide oxidoreductase activity [GO:0015036]; flavin adenine dinucleotide binding [GO:0050660]; identical protein binding [GO:0042802]; zinc ion binding [GO:0008270]	2-oxoglutarate metabolic process [GO:0006103]; glycine decarboxylation via glycine cleavage system [GO:0019464]; one-carbon metabolic process [GO:0006730]; pyruvate catabolic process [GO:0042867]; pyruvate metabolic process [GO:0006090]; response to oxidative stress [GO:0006979]; tricarboxylic acid cycle [GO:0006099]	P03018	uvrD	DNA helicase II (EC 5.6.2.4) (DNA 3'-5' helicase II)	31	119	3'-5' DNA helicase activity [GO:0043138]; ATP binding [GO:0005524]; ATP hydrolysis activity [GO:0016887]; DNA binding [GO:0003677]; DNA helicase activity [GO:0003678]; DNA translocase activity [GO:0015616]; isomerase activity [GO:0016853]; protein homodimerization activity [GO:0042803]; single-stranded DNA helicase activity [GO:0017116]	DNA duplex unwinding [GO:0032508]; DNA unwinding involved in DNA replication [GO:0006268]; mismatch repair [GO:0006298]; mismatch repair involved in maintenance of fidelity involved in DNA-dependent DNA replication [GO:0070716]; nucleotide-excision repair [GO:0006289]; nucleotide-excision repair, DNA duplex unwinding [GO:0000717]; recombinational repair [GO:0000725]; replication fork processing […	9326
Citrate cycle (TCA cycle)	P0A9P0	lpdA	Dihydrolipoyl dehydrogenase (EC 1.8.1.4) (Dihydrolipoamide dehydrogenase) (E3 component of pyruvate and 2-oxoglutarate dehydrogenases complexes) (Glycine cleavage system L protein)	12596	30101	dihydrolipoyl dehydrogenase activity [GO:0004148]; disulfide oxidoreductase activity [GO:0015036]; flavin adenine dinucleotide binding [GO:0050660]; identical protein binding [GO:0042802]; zinc ion binding [GO:0008270]	2-oxoglutarate metabolic process [GO:0006103]; glycine decarboxylation via glycine cleavage system [GO:0019464]; one-carbon metabolic process [GO:0006730]; pyruvate catabolic process [GO:0042867]; pyruvate metabolic process [GO:0006090]; response to oxidative stress [GO:0006979]; tricarboxylic acid cycle [GO:0006099]	P06959	aceF	Dihydrolipoyllysine-residue acetyltransferase component of pyruvate dehydrogenase complex (EC 2.3.1.12) (Dihydrolipoamide acetyltransferase component of pyruvate dehydrogenase complex) (E2)	9057	22341	acetyltransferase activity [GO:0016407]; dihydrolipoyllysine-residue acetyltransferase activity [GO:0004742]; lipoic acid binding [GO:0031405]	acetyl-CoA biosynthetic process from pyruvate [GO:0006086]; glycolytic process [GO:0006096]; pyruvate catabolic process [GO:0042867]; pyruvate metabolic process [GO:0006090]	8217
Citrate cycle (TCA cycle)	P0A9P0	lpdA	Dihydrolipoyl dehydrogenase (EC 1.8.1.4) (Dihydrolipoamide dehydrogenase) (E3 component of pyruvate and 2-oxoglutarate dehydrogenases complexes) (Glycine cleavage system L protein)	12596	30101	dihydrolipoyl dehydrogenase activity [GO:0004148]; disulfide oxidoreductase activity [GO:0015036]; flavin adenine dinucleotide binding [GO:0050660]; identical protein binding [GO:0042802]; zinc ion binding [GO:0008270]	2-oxoglutarate metabolic process [GO:0006103]; glycine decarboxylation via glycine cleavage system [GO:0019464]; one-carbon metabolic process [GO:0006730]; pyruvate catabolic process [GO:0042867]; pyruvate metabolic process [GO:0006090]; response to oxidative stress [GO:0006979]; tricarboxylic acid cycle [GO:0006099]	P0AAR3	ybaK	Cys-tRNA(Pro)/Cys-tRNA(Cys) deacylase YbaK (EC 4.2.-.-)	519	761	aminoacyl-tRNA editing activity [GO:0002161]; Cys-tRNA(Pro) hydrolase activity [GO:0043907]; lyase activity [GO:0016829]	aminoacyl-tRNA metabolism involved in translational fidelity [GO:0106074]; response to X-ray [GO:0010165]; translation [GO:0006412]	6260
Citrate cycle (TCA cycle)	P0A9P0	lpdA	Dihydrolipoyl dehydrogenase (EC 1.8.1.4) (Dihydrolipoamide dehydrogenase) (E3 component of pyruvate and 2-oxoglutarate dehydrogenases complexes) (Glycine cleavage system L protein)	12596	30101	dihydrolipoyl dehydrogenase activity [GO:0004148]; disulfide oxidoreductase activity [GO:0015036]; flavin adenine dinucleotide binding [GO:0050660]; identical protein binding [GO:0042802]; zinc ion binding [GO:0008270]	2-oxoglutarate metabolic process [GO:0006103]; glycine decarboxylation via glycine cleavage system [GO:0019464]; one-carbon metabolic process [GO:0006730]; pyruvate catabolic process [GO:0042867]; pyruvate metabolic process [GO:0006090]; response to oxidative stress [GO:0006979]; tricarboxylic acid cycle [GO:0006099]	P0AFG6	sucB	Dihydrolipoyllysine-residue succinyltransferase component of 2-oxoglutarate dehydrogenase complex (EC 2.3.1.61) (2-oxoglutarate dehydrogenase complex component E2) (OGDC-E2) (Dihydrolipoamide succinyltransferase component of 2-oxoglutarate dehydrogenase complex)	5252	15565	dihydrolipoyllysine-residue succinyltransferase activity [GO:0004149]; lipoic acid binding [GO:0031405]	L-lysine catabolic process to acetyl-CoA via saccharopine [GO:0033512]; tricarboxylic acid cycle [GO:0006099]	8217
Citrate cycle (TCA cycle)	P0A9P0	lpdA	Dihydrolipoyl dehydrogenase (EC 1.8.1.4) (Dihydrolipoamide dehydrogenase) (E3 component of pyruvate and 2-oxoglutarate dehydrogenases complexes) (Glycine cleavage system L protein)	12596	30101	dihydrolipoyl dehydrogenase activity [GO:0004148]; disulfide oxidoreductase activity [GO:0015036]; flavin adenine dinucleotide binding [GO:0050660]; identical protein binding [GO:0042802]; zinc ion binding [GO:0008270]	2-oxoglutarate metabolic process [GO:0006103]; glycine decarboxylation via glycine cleavage system [GO:0019464]; one-carbon metabolic process [GO:0006730]; pyruvate catabolic process [GO:0042867]; pyruvate metabolic process [GO:0006090]; response to oxidative stress [GO:0006979]; tricarboxylic acid cycle [GO:0006099]	P39346	idnD	L-idonate 5-dehydrogenase (NAD(P)(+)) (EC 1.1.1.264)	#N/A	#N/A	L-idonate 5-dehydrogenase (NAD+) activity [GO:0102198]; L-idonate 5-dehydrogenase activity [GO:0050572]; metal ion binding [GO:0046872]	D-gluconate metabolic process [GO:0019521]; L-idonate catabolic process [GO:0046183]	7546
Citrate cycle (TCA cycle)	P0A9P0	lpdA	Dihydrolipoyl dehydrogenase (EC 1.8.1.4) (Dihydrolipoamide dehydrogenase) (E3 component of pyruvate and 2-oxoglutarate dehydrogenases complexes) (Glycine cleavage system L protein)	12596	30101	dihydrolipoyl dehydrogenase activity [GO:0004148]; disulfide oxidoreductase activity [GO:0015036]; flavin adenine dinucleotide binding [GO:0050660]; identical protein binding [GO:0042802]; zinc ion binding [GO:0008270]	2-oxoglutarate metabolic process [GO:0006103]; glycine decarboxylation via glycine cleavage system [GO:0019464]; one-carbon metabolic process [GO:0006730]; pyruvate catabolic process [GO:0042867]; pyruvate metabolic process [GO:0006090]; response to oxidative stress [GO:0006979]; tricarboxylic acid cycle [GO:0006099]	P75989	bluR	HTH-type transcriptional repressor BluR	2	2	DNA binding [GO:0003677]; DNA-binding transcription factor activity [GO:0003700]	negative regulation of DNA-templated transcription [GO:0045892]	8843
Citrate cycle (TCA cycle)	P0ABH7	gltA	Citrate synthase (EC 2.3.3.16)	9671	16361	citrate (Si)-synthase activity [GO:0004108]; identical protein binding [GO:0042802]; NADH binding [GO:0070404]	protein hexamerization [GO:0034214]; tricarboxylic acid cycle [GO:0006099]	P0AD61	pykF	Pyruvate kinase I (EC 2.7.1.40) (PK-1)	8902	10333	ATP binding [GO:0005524]; identical protein binding [GO:0042802]; kinase activity [GO:0016301]; magnesium ion binding [GO:0000287]; potassium ion binding [GO:0030955]; pyruvate kinase activity [GO:0004743]	glycolytic process [GO:0006096]; response to heat [GO:0009408]	7855
Citrate cycle (TCA cycle)	P0ABH7	gltA	Citrate synthase (EC 2.3.3.16)	9671	16361	citrate (Si)-synthase activity [GO:0004108]; identical protein binding [GO:0042802]; NADH binding [GO:0070404]	protein hexamerization [GO:0034214]; tricarboxylic acid cycle [GO:0006099]	P76407	yegS	Lipid kinase YegS (EC 2.7.1.-)	42	41	ATP binding [GO:0005524]; lipid kinase activity [GO:0001727]; magnesium ion binding [GO:0000287]	phospholipid biosynthetic process [GO:0008654]	6233
Citrate cycle (TCA cycle)	P0AC41	sdhA	Succinate dehydrogenase flavoprotein subunit (EC 1.3.5.1)	2083	8367	electron transfer activity [GO:0009055]; flavin adenine dinucleotide binding [GO:0050660]; succinate dehydrogenase (quinone) activity [GO:0008177]; succinate dehydrogenase activity [GO:0000104]	aerobic electron transport chain [GO:0019646]; aerobic respiration [GO:0009060]; anaerobic respiration [GO:0009061]; tricarboxylic acid cycle [GO:0006099]	P07014	sdhB	Succinate dehydrogenase iron-sulfur subunit (EC 1.3.5.1)	2481	9036	2 iron, 2 sulfur cluster binding [GO:0051537]; 3 iron, 4 sulfur cluster binding [GO:0051538]; 4 iron, 4 sulfur cluster binding [GO:0051539]; electron transfer activity [GO:0009055]; iron-sulfur cluster binding [GO:0051536]; metal ion binding [GO:0046872]; succinate dehydrogenase (quinone) activity [GO:0008177]	aerobic electron transport chain [GO:0019646]; aerobic respiration [GO:0009060]; respiratory electron transport chain [GO:0022904]; tricarboxylic acid cycle [GO:0006099]	7916
Citrate cycle (TCA cycle)	P0AC41	sdhA	Succinate dehydrogenase flavoprotein subunit (EC 1.3.5.1)	2083	8367	electron transfer activity [GO:0009055]; flavin adenine dinucleotide binding [GO:0050660]; succinate dehydrogenase (quinone) activity [GO:0008177]; succinate dehydrogenase activity [GO:0000104]	aerobic electron transport chain [GO:0019646]; aerobic respiration [GO:0009060]; anaerobic respiration [GO:0009061]; tricarboxylic acid cycle [GO:0006099]	P64559	sdhE	FAD assembly factor SdhE (Antitoxin CptB)	#N/A	#N/A		respiratory chain complex II assembly [GO:0034552]; succinate metabolic process [GO:0006105]	3353
Citrate cycle (TCA cycle)	P0AC47	frdB	Fumarate reductase iron-sulfur subunit (EC 1.3.5.1) (Quinol-fumarate reductase iron-sulfur subunit) (QFR iron-sulfur subunit)	165	592	2 iron, 2 sulfur cluster binding [GO:0051537]; 3 iron, 4 sulfur cluster binding [GO:0051538]; 4 iron, 4 sulfur cluster binding [GO:0051539]; electron transfer activity [GO:0009055]; iron-sulfur cluster binding [GO:0051536]; metal ion binding [GO:0046872]; succinate dehydrogenase (quinone) activity [GO:0008177]	anaerobic electron transport chain [GO:0019645]; anaerobic respiration [GO:0009061]; bacterial-type flagellum assembly [GO:0044780]; fermentation [GO:0006113]; tricarboxylic acid cycle [GO:0006099]	P00363	frdA	Fumarate reductase flavoprotein subunit (EC 1.3.5.1) (Quinol-fumarate reductase flavoprotein subunit) (QFR flavoprotein subunit)	37	408	electron transfer activity [GO:0009055]; FAD binding [GO:0071949]; flavin adenine dinucleotide binding [GO:0050660]; succinate dehydrogenase (quinone) activity [GO:0008177]; succinate dehydrogenase activity [GO:0000104]	anaerobic electron transport chain [GO:0019645]; anaerobic respiration [GO:0009061]; bacterial-type flagellum assembly [GO:0044780]; DNA damage response [GO:0006974]; fermentation [GO:0006113]	7916
Citrate cycle (TCA cycle)	P0AC47	frdB	Fumarate reductase iron-sulfur subunit (EC 1.3.5.1) (Quinol-fumarate reductase iron-sulfur subunit) (QFR iron-sulfur subunit)	165	592	2 iron, 2 sulfur cluster binding [GO:0051537]; 3 iron, 4 sulfur cluster binding [GO:0051538]; 4 iron, 4 sulfur cluster binding [GO:0051539]; electron transfer activity [GO:0009055]; iron-sulfur cluster binding [GO:0051536]; metal ion binding [GO:0046872]; succinate dehydrogenase (quinone) activity [GO:0008177]	anaerobic electron transport chain [GO:0019645]; anaerobic respiration [GO:0009061]; bacterial-type flagellum assembly [GO:0044780]; fermentation [GO:0006113]; tricarboxylic acid cycle [GO:0006099]	P08337	mutT	8-oxo-dGTP diphosphatase (8-oxo-dGTPase) (EC 3.6.1.55) (7,8-dihydro-8-oxoguanine-triphosphatase) (Mutator protein MutT) (dGTP pyrophosphohydrolase)	#N/A	#N/A	8-oxo-7,8-dihydrodeoxyguanosine triphosphate pyrophosphatase activity [GO:0035539]; 8-oxo-7,8-dihydroguanosine triphosphate pyrophosphatase activity [GO:0008413]; 8-oxo-dGDP phosphatase activity [GO:0044715]; 8-oxo-GDP phosphatase activity [GO:0044716]; magnesium ion binding [GO:0000287]; manganese ion binding [GO:0030145]	dGDP catabolic process [GO:0046067]; dGTP catabolic process [GO:0006203]; DNA repair [GO:0006281]; DNA replication [GO:0006260]; nucleotide-excision repair [GO:0006289]	7630
Citrate cycle (TCA cycle)	P0AC47	frdB	Fumarate reductase iron-sulfur subunit (EC 1.3.5.1) (Quinol-fumarate reductase iron-sulfur subunit) (QFR iron-sulfur subunit)	165	592	2 iron, 2 sulfur cluster binding [GO:0051537]; 3 iron, 4 sulfur cluster binding [GO:0051538]; 4 iron, 4 sulfur cluster binding [GO:0051539]; electron transfer activity [GO:0009055]; iron-sulfur cluster binding [GO:0051536]; metal ion binding [GO:0046872]; succinate dehydrogenase (quinone) activity [GO:0008177]	anaerobic electron transport chain [GO:0019645]; anaerobic respiration [GO:0009061]; bacterial-type flagellum assembly [GO:0044780]; fermentation [GO:0006113]; tricarboxylic acid cycle [GO:0006099]	P0A776	rppH	RNA pyrophosphohydrolase (EC 3.6.1.-) ((Di)nucleoside polyphosphate hydrolase) (Ap5A pyrophosphatase)	#N/A	#N/A	hydrolase activity, acting on acid anhydrides, in phosphorus-containing anhydrides [GO:0016818]; magnesium ion binding [GO:0000287]; mRNA 5'-diphosphatase activity [GO:0034353]; RNA NAD-cap (NMN-forming) hydrolase activity [GO:0110153]	mRNA catabolic process [GO:0006402]; NAD-cap decapping [GO:0110155]; RNA decapping [GO:0110154]; RNA destabilization [GO:0050779]; tRNA processing [GO:0008033]	7483
Citrate cycle (TCA cycle)	P0AC47	frdB	Fumarate reductase iron-sulfur subunit (EC 1.3.5.1) (Quinol-fumarate reductase iron-sulfur subunit) (QFR iron-sulfur subunit)	165	592	2 iron, 2 sulfur cluster binding [GO:0051537]; 3 iron, 4 sulfur cluster binding [GO:0051538]; 4 iron, 4 sulfur cluster binding [GO:0051539]; electron transfer activity [GO:0009055]; iron-sulfur cluster binding [GO:0051536]; metal ion binding [GO:0046872]; succinate dehydrogenase (quinone) activity [GO:0008177]	anaerobic electron transport chain [GO:0019645]; anaerobic respiration [GO:0009061]; bacterial-type flagellum assembly [GO:0044780]; fermentation [GO:0006113]; tricarboxylic acid cycle [GO:0006099]	P0A915	ompW	Outer membrane protein W	28	183		transmembrane transport [GO:0055085]	3091
Citrate cycle (TCA cycle)	P0AC47	frdB	Fumarate reductase iron-sulfur subunit (EC 1.3.5.1) (Quinol-fumarate reductase iron-sulfur subunit) (QFR iron-sulfur subunit)	165	592	2 iron, 2 sulfur cluster binding [GO:0051537]; 3 iron, 4 sulfur cluster binding [GO:0051538]; 4 iron, 4 sulfur cluster binding [GO:0051539]; electron transfer activity [GO:0009055]; iron-sulfur cluster binding [GO:0051536]; metal ion binding [GO:0046872]; succinate dehydrogenase (quinone) activity [GO:0008177]	anaerobic electron transport chain [GO:0019645]; anaerobic respiration [GO:0009061]; bacterial-type flagellum assembly [GO:0044780]; fermentation [GO:0006113]; tricarboxylic acid cycle [GO:0006099]	P0AAF6	artP	Arginine transport ATP-binding protein ArtP (EC 7.4.2.1)	588	853	ATP binding [GO:0005524]; ATP hydrolysis activity [GO:0016887]; ATPase-coupled polar amino acid-transporter activity [GO:0015426]	L-arginine import across plasma membrane [GO:0097638]	348
Citrate cycle (TCA cycle)	P0AC47	frdB	Fumarate reductase iron-sulfur subunit (EC 1.3.5.1) (Quinol-fumarate reductase iron-sulfur subunit) (QFR iron-sulfur subunit)	165	592	2 iron, 2 sulfur cluster binding [GO:0051537]; 3 iron, 4 sulfur cluster binding [GO:0051538]; 4 iron, 4 sulfur cluster binding [GO:0051539]; electron transfer activity [GO:0009055]; iron-sulfur cluster binding [GO:0051536]; metal ion binding [GO:0046872]; succinate dehydrogenase (quinone) activity [GO:0008177]	anaerobic electron transport chain [GO:0019645]; anaerobic respiration [GO:0009061]; bacterial-type flagellum assembly [GO:0044780]; fermentation [GO:0006113]; tricarboxylic acid cycle [GO:0006099]	P31825	yfiC	tRNA1(Val) (adenine(37)-N6)-methyltransferase (EC 2.1.1.223) (tRNA m6A37 methyltransferase)	#N/A	#N/A	nucleic acid binding [GO:0003676]; tRNA (adenine-N6)-methyltransferase activity [GO:0016430]	tRNA methylation [GO:0030488]	5170
Citrate cycle (TCA cycle)	P0AFG3	sucA	2-oxoglutarate dehydrogenase E1 component (EC 1.2.4.2) (Alpha-ketoglutarate dehydrogenase)	1706	6084	identical protein binding [GO:0042802]; magnesium ion binding [GO:0000287]; nucleotide binding [GO:0000166]; oxoglutarate dehydrogenase (succinyl-transferring) activity [GO:0004591]; thiamine pyrophosphate binding [GO:0030976]	tricarboxylic acid cycle [GO:0006099]	P0AFG6	sucB	Dihydrolipoyllysine-residue succinyltransferase component of 2-oxoglutarate dehydrogenase complex (EC 2.3.1.61) (2-oxoglutarate dehydrogenase complex component E2) (OGDC-E2) (Dihydrolipoamide succinyltransferase component of 2-oxoglutarate dehydrogenase complex)	5252	15565	dihydrolipoyllysine-residue succinyltransferase activity [GO:0004149]; lipoic acid binding [GO:0031405]	L-lysine catabolic process to acetyl-CoA via saccharopine [GO:0033512]; tricarboxylic acid cycle [GO:0006099]	6609
Citrate cycle (TCA cycle)	P0AFG6	sucB	Dihydrolipoyllysine-residue succinyltransferase component of 2-oxoglutarate dehydrogenase complex (EC 2.3.1.61) (2-oxoglutarate dehydrogenase complex component E2) (OGDC-E2) (Dihydrolipoamide succinyltransferase component of 2-oxoglutarate dehydrogenase complex)	5252	15565	dihydrolipoyllysine-residue succinyltransferase activity [GO:0004149]; lipoic acid binding [GO:0031405]	L-lysine catabolic process to acetyl-CoA via saccharopine [GO:0033512]; tricarboxylic acid cycle [GO:0006099]	P0A9P0	lpdA	Dihydrolipoyl dehydrogenase (EC 1.8.1.4) (Dihydrolipoamide dehydrogenase) (E3 component of pyruvate and 2-oxoglutarate dehydrogenases complexes) (Glycine cleavage system L protein)	12596	30101	dihydrolipoyl dehydrogenase activity [GO:0004148]; disulfide oxidoreductase activity [GO:0015036]; flavin adenine dinucleotide binding [GO:0050660]; identical protein binding [GO:0042802]; zinc ion binding [GO:0008270]	2-oxoglutarate metabolic process [GO:0006103]; glycine decarboxylation via glycine cleavage system [GO:0019464]; one-carbon metabolic process [GO:0006730]; pyruvate catabolic process [GO:0042867]; pyruvate metabolic process [GO:0006090]; response to oxidative stress [GO:0006979]; tricarboxylic acid cycle [GO:0006099]	8217
Citrate cycle (TCA cycle)	P0AFG6	sucB	Dihydrolipoyllysine-residue succinyltransferase component of 2-oxoglutarate dehydrogenase complex (EC 2.3.1.61) (2-oxoglutarate dehydrogenase complex component E2) (OGDC-E2) (Dihydrolipoamide succinyltransferase component of 2-oxoglutarate dehydrogenase complex)	5252	15565	dihydrolipoyllysine-residue succinyltransferase activity [GO:0004149]; lipoic acid binding [GO:0031405]	L-lysine catabolic process to acetyl-CoA via saccharopine [GO:0033512]; tricarboxylic acid cycle [GO:0006099]	P0AFG3	sucA	2-oxoglutarate dehydrogenase E1 component (EC 1.2.4.2) (Alpha-ketoglutarate dehydrogenase)	1706	6084	identical protein binding [GO:0042802]; magnesium ion binding [GO:0000287]; nucleotide binding [GO:0000166]; oxoglutarate dehydrogenase (succinyl-transferring) activity [GO:0004591]; thiamine pyrophosphate binding [GO:0030976]	tricarboxylic acid cycle [GO:0006099]	6609
Citrate cycle (TCA cycle)	P0AFG8	aceE	Pyruvate dehydrogenase E1 component (PDH E1 component) (EC 1.2.4.1)	5815	11820	identical protein binding [GO:0042802]; magnesium ion binding [GO:0000287]; molecular adaptor activity [GO:0060090]; protein homodimerization activity [GO:0042803]; pyruvate dehydrogenase (acetyl-transferring) activity [GO:0004739]; pyruvate dehydrogenase activity [GO:0004738]; small molecule binding [GO:0036094]; thiamine pyrophosphate binding [GO:0030976]	pyruvate catabolic process [GO:0042867]	P05100	tag	DNA-3-methyladenine glycosylase 1 (EC 3.2.2.20) (3-methyladenine-DNA glycosylase I, constitutive) (TAG I) (DNA-3-methyladenine glycosidase I) (DNA-3-methyladenine glycosylase I)	#N/A	#N/A	DNA-3-methyladenine glycosylase activity [GO:0008725]; metal ion binding [GO:0046872]	base-excision repair [GO:0006284]	#N/A
Citrate cycle (TCA cycle)	P0AFG8	aceE	Pyruvate dehydrogenase E1 component (PDH E1 component) (EC 1.2.4.1)	5815	11820	identical protein binding [GO:0042802]; magnesium ion binding [GO:0000287]; molecular adaptor activity [GO:0060090]; protein homodimerization activity [GO:0042803]; pyruvate dehydrogenase (acetyl-transferring) activity [GO:0004739]; pyruvate dehydrogenase activity [GO:0004738]; small molecule binding [GO:0036094]; thiamine pyrophosphate binding [GO:0030976]	pyruvate catabolic process [GO:0042867]	P0A8N7	epmA	Elongation factor P--(R)-beta-lysine ligase (EF-P--(R)-beta-lysine ligase) (EC 6.3.1.-) (EF-P post-translational modification enzyme A) (EF-P-lysine lysyltransferase) (GX)	#N/A	#N/A	acid-ammonia (or amide) ligase activity [GO:0016880]; ATP binding [GO:0005524]; lysine-tRNA ligase activity [GO:0004824]; protein homodimerization activity [GO:0042803]; protein-lysine lysyltransferase activity [GO:0052868]; tRNA binding [GO:0000049]	cellular response to acidic pH [GO:0071468]; lysyl-tRNA aminoacylation [GO:0006430]	1555
Citrate cycle (TCA cycle)	P0AFG8	aceE	Pyruvate dehydrogenase E1 component (PDH E1 component) (EC 1.2.4.1)	5815	11820	identical protein binding [GO:0042802]; magnesium ion binding [GO:0000287]; molecular adaptor activity [GO:0060090]; protein homodimerization activity [GO:0042803]; pyruvate dehydrogenase (acetyl-transferring) activity [GO:0004739]; pyruvate dehydrogenase activity [GO:0004738]; small molecule binding [GO:0036094]; thiamine pyrophosphate binding [GO:0030976]	pyruvate catabolic process [GO:0042867]	P0A9U1	ybhF	Probable multidrug ABC transporter ATP-binding protein YbhF	#N/A	#N/A	ATP binding [GO:0005524]; ATP hydrolysis activity [GO:0016887]; efflux transmembrane transporter activity [GO:0015562]	lithium ion transmembrane transport [GO:0090452]; sodium ion transmembrane transport [GO:0035725]; tetracycline transmembrane transport [GO:0015904]; xenobiotic detoxification by transmembrane export across the plasma membrane [GO:1990961]; xenobiotic transmembrane transport [GO:0006855]	4373
Citrate cycle (TCA cycle)	P0AFG8	aceE	Pyruvate dehydrogenase E1 component (PDH E1 component) (EC 1.2.4.1)	5815	11820	identical protein binding [GO:0042802]; magnesium ion binding [GO:0000287]; molecular adaptor activity [GO:0060090]; protein homodimerization activity [GO:0042803]; pyruvate dehydrogenase (acetyl-transferring) activity [GO:0004739]; pyruvate dehydrogenase activity [GO:0004738]; small molecule binding [GO:0036094]; thiamine pyrophosphate binding [GO:0030976]	pyruvate catabolic process [GO:0042867]	P0AB83	nth	Endonuclease III (EC 4.2.99.18) (DNA-(apurinic or apyrimidinic site) lyase)	11	22	4 iron, 4 sulfur cluster binding [GO:0051539]; class I DNA-(apurinic or apyrimidinic site) endonuclease activity [GO:0140078]; DNA binding [GO:0003677]; DNA N-glycosylase activity [GO:0019104]; DNA-(apurinic or apyrimidinic site) endonuclease activity [GO:0003906]; metal ion binding [GO:0046872]; oxidized pyrimidine nucleobase lesion DNA N-glycosylase activity [GO:0000703]; uracil DNA N-glycosyla…	base-excision repair, AP site formation [GO:0006285]; base-excision repair, AP site formation via deaminated base removal [GO:0097510]; cellular response to UV [GO:0034644]	4157
Citrate cycle (TCA cycle)	P0AFG8	aceE	Pyruvate dehydrogenase E1 component (PDH E1 component) (EC 1.2.4.1)	5815	11820	identical protein binding [GO:0042802]; magnesium ion binding [GO:0000287]; molecular adaptor activity [GO:0060090]; protein homodimerization activity [GO:0042803]; pyruvate dehydrogenase (acetyl-transferring) activity [GO:0004739]; pyruvate dehydrogenase activity [GO:0004738]; small molecule binding [GO:0036094]; thiamine pyrophosphate binding [GO:0030976]	pyruvate catabolic process [GO:0042867]	P0AB89	purB	Adenylosuccinate lyase (ASL) (EC 4.3.2.2) (Adenylosuccinase) (ASase)	1933	1442	(S)-2-(5-amino-1-(5-phospho-D-ribosyl)imidazole-4-carboxamido) succinate lyase (fumarate-forming) activity [GO:0070626]; guanosine tetraphosphate binding [GO:0097216]; N6-(1,2-dicarboxyethyl)AMP AMP-lyase (fumarate-forming) activity [GO:0004018]	'de novo' AMP biosynthetic process [GO:0044208]; 'de novo' IMP biosynthetic process [GO:0006189]; DNA damage response [GO:0006974]	4374
Citrate cycle (TCA cycle)	P0AFG8	aceE	Pyruvate dehydrogenase E1 component (PDH E1 component) (EC 1.2.4.1)	5815	11820	identical protein binding [GO:0042802]; magnesium ion binding [GO:0000287]; molecular adaptor activity [GO:0060090]; protein homodimerization activity [GO:0042803]; pyruvate dehydrogenase (acetyl-transferring) activity [GO:0004739]; pyruvate dehydrogenase activity [GO:0004738]; small molecule binding [GO:0036094]; thiamine pyrophosphate binding [GO:0030976]	pyruvate catabolic process [GO:0042867]	P0AEV9	hycI	Hydrogenase 3 maturation protease (EC 3.4.23.51) (HycI protease)	11	10	aspartic-type endopeptidase activity [GO:0004190]; endopeptidase activity [GO:0004175]; enzyme activator activity [GO:0008047]; metal ion binding [GO:0046872]	protein processing [GO:0016485]	1174
Citrate cycle (TCA cycle)	P0AFG8	aceE	Pyruvate dehydrogenase E1 component (PDH E1 component) (EC 1.2.4.1)	5815	11820	identical protein binding [GO:0042802]; magnesium ion binding [GO:0000287]; molecular adaptor activity [GO:0060090]; protein homodimerization activity [GO:0042803]; pyruvate dehydrogenase (acetyl-transferring) activity [GO:0004739]; pyruvate dehydrogenase activity [GO:0004738]; small molecule binding [GO:0036094]; thiamine pyrophosphate binding [GO:0030976]	pyruvate catabolic process [GO:0042867]	P0AG40	ribF	Bifunctional riboflavin kinase/FMN adenylyltransferase (Riboflavin biosynthesis protein RibF) [Includes: Riboflavin kinase (EC 2.7.1.26) (Flavokinase); FMN adenylyltransferase (EC 2.7.7.2) (FAD pyrophosphorylase) (FAD synthase)]	160	214	ATP binding [GO:0005524]; FMN adenylyltransferase activity [GO:0003919]; riboflavin kinase activity [GO:0008531]	FAD biosynthetic process [GO:0006747]; FMN biosynthetic process [GO:0009398]; riboflavin biosynthetic process [GO:0009231]; riboflavin metabolic process [GO:0006771]	4351
Citrate cycle (TCA cycle)	P0AFG8	aceE	Pyruvate dehydrogenase E1 component (PDH E1 component) (EC 1.2.4.1)	5815	11820	identical protein binding [GO:0042802]; magnesium ion binding [GO:0000287]; molecular adaptor activity [GO:0060090]; protein homodimerization activity [GO:0042803]; pyruvate dehydrogenase (acetyl-transferring) activity [GO:0004739]; pyruvate dehydrogenase activity [GO:0004738]; small molecule binding [GO:0036094]; thiamine pyrophosphate binding [GO:0030976]	pyruvate catabolic process [GO:0042867]	P26602	ubiC	Chorismate pyruvate-lyase (CL) (CPL) (EC 4.1.3.40)	154	293	chorismate lyase activity [GO:0008813]	pyruvate biosynthetic process [GO:0042866]; ubiquinone biosynthetic process [GO:0006744]	1764
Citrate cycle (TCA cycle)	P0AFG8	aceE	Pyruvate dehydrogenase E1 component (PDH E1 component) (EC 1.2.4.1)	5815	11820	identical protein binding [GO:0042802]; magnesium ion binding [GO:0000287]; molecular adaptor activity [GO:0060090]; protein homodimerization activity [GO:0042803]; pyruvate dehydrogenase (acetyl-transferring) activity [GO:0004739]; pyruvate dehydrogenase activity [GO:0004738]; small molecule binding [GO:0036094]; thiamine pyrophosphate binding [GO:0030976]	pyruvate catabolic process [GO:0042867]	P46889	ftsK	DNA translocase FtsK	33	66	ATP binding [GO:0005524]; ATP hydrolysis activity [GO:0016887]; DNA binding [GO:0003677]; DNA translocase activity [GO:0015616]; double-stranded DNA helicase activity [GO:0036121]; identical protein binding [GO:0042802]; sequence-specific DNA binding [GO:0043565]	cell division [GO:0051301]; cellular response to antibiotic [GO:0071236]; chromosome segregation [GO:0007059]; division septum assembly [GO:0000917]; FtsZ-dependent cytokinesis [GO:0043093]; positive regulation of DNA-templated transcription [GO:0045893]; response to osmotic stress [GO:0006970]; response to salt stress [GO:0009651]; septum digestion after cytokinesis [GO:0000920]	4337
Citrate cycle (TCA cycle)	P0AFG8	aceE	Pyruvate dehydrogenase E1 component (PDH E1 component) (EC 1.2.4.1)	5815	11820	identical protein binding [GO:0042802]; magnesium ion binding [GO:0000287]; molecular adaptor activity [GO:0060090]; protein homodimerization activity [GO:0042803]; pyruvate dehydrogenase (acetyl-transferring) activity [GO:0004739]; pyruvate dehydrogenase activity [GO:0004738]; small molecule binding [GO:0036094]; thiamine pyrophosphate binding [GO:0030976]	pyruvate catabolic process [GO:0042867]	P77439	fryA	Multiphosphoryl transfer protein 1 (MTP 1) (Triphosphoryl transfer protein 1) (TTP 1) [Includes: Phosphoenolpyruvate-protein phosphotransferase (EC 2.7.3.9) (Phosphotransferase system enzyme I); Phosphocarrier protein HPr (Protein H); PTS system fructose-like EIIA component (EC 2.7.1.202) (Fructose-like phosphotransferase enzyme IIA component)]	#N/A	#N/A	kinase activity [GO:0016301]; metal ion binding [GO:0046872]; phosphoenolpyruvate-protein phosphotransferase activity [GO:0008965]; protein-N(PI)-phosphohistidine-sugar phosphotransferase activity [GO:0008982]	phosphoenolpyruvate-dependent sugar phosphotransferase system [GO:0009401]	3759
Citrate cycle (TCA cycle)	P0AGE9	sucD	Succinate--CoA ligase [ADP-forming] subunit alpha (EC 6.2.1.5) (Succinyl-CoA synthetase subunit alpha) (SCS-alpha)	6924	19013	nucleotide binding [GO:0000166]; succinate-CoA ligase (ADP-forming) activity [GO:0004775]; succinate-CoA ligase (GDP-forming) activity [GO:0004776]	tricarboxylic acid cycle [GO:0006099]	P0A836	sucC	Succinate--CoA ligase [ADP-forming] subunit beta (EC 6.2.1.5) (Succinyl-CoA synthetase subunit beta) (SCS-beta)	6213	15855	ATP binding [GO:0005524]; magnesium ion binding [GO:0000287]; succinate-CoA ligase (ADP-forming) activity [GO:0004775]; succinate-CoA ligase (GDP-forming) activity [GO:0004776]	succinyl-CoA metabolic process [GO:0006104]; tricarboxylic acid cycle [GO:0006099]	7552
Citrate cycle (TCA cycle)	P25516	acnA	Aconitate hydratase A (ACN) (Aconitase) (EC 4.2.1.3) (Iron-responsive protein-like) (IRP-like) (RNA-binding protein) (Stationary phase enzyme)	#N/A	#N/A	4 iron, 4 sulfur cluster binding [GO:0051539]; aconitate hydratase activity [GO:0003994]; iron ion binding [GO:0005506]; iron-responsive element binding [GO:0030350]; metal ion binding [GO:0046872]; mRNA 3'-UTR binding [GO:0003730]; mRNA binding [GO:0003729]	anaerobic respiration [GO:0009061]; citrate metabolic process [GO:0006101]; glyoxylate cycle [GO:0006097]; response to oxidative stress [GO:0006979]; tricarboxylic acid cycle [GO:0006099]	P31551	caiD	Carnitinyl-CoA dehydratase (EC 4.2.1.149) (Crotonobetainyl-CoA hydratase)	#N/A	#N/A	carnitine racemase activity [GO:0008809]; crotonyl-CoA hydratase activity [GO:0120092]; L-carnitine CoA-transferase activity [GO:0008735]	carnitine catabolic process [GO:0042413]; fatty acid beta-oxidation [GO:0006635]	6749
Citrate cycle (TCA cycle)	P52647	ydbK	Probable pyruvate-flavodoxin oxidoreductase (EC 1.2.7.-)	65	197	4 iron, 4 sulfur cluster binding [GO:0051539]; iron ion binding [GO:0005506]; pyruvate-flavodoxin oxidoreductase activity [GO:0043873]	electron transport chain [GO:0022900]; response to oxidative stress [GO:0006979]	P06612	topA	DNA topoisomerase 1 (EC 5.6.2.1) (DNA topoisomerase I) (Omega-protein) (Relaxing enzyme) (Swivelase) (Untwisting enzyme)	355	890	DNA binding [GO:0003677]; DNA topoisomerase activity [GO:0003916]; DNA topoisomerase type I (single strand cut, ATP-independent) activity [GO:0003917]; metal ion binding [GO:0046872]	DNA topological change [GO:0006265]	8868
Citrate cycle (TCA cycle)	P52647	ydbK	Probable pyruvate-flavodoxin oxidoreductase (EC 1.2.7.-)	65	197	4 iron, 4 sulfur cluster binding [GO:0051539]; iron ion binding [GO:0005506]; pyruvate-flavodoxin oxidoreductase activity [GO:0043873]	electron transport chain [GO:0022900]; response to oxidative stress [GO:0006979]	P07364	cheR	Chemotaxis protein methyltransferase (EC 2.1.1.80)	#N/A	#N/A	protein methyltransferase activity [GO:0008276]; protein-glutamate O-methyltransferase activity [GO:0008983]	chemotaxis [GO:0006935]; protein methylation [GO:0006479]	5354
Citrate cycle (TCA cycle)	P52647	ydbK	Probable pyruvate-flavodoxin oxidoreductase (EC 1.2.7.-)	65	197	4 iron, 4 sulfur cluster binding [GO:0051539]; iron ion binding [GO:0005506]; pyruvate-flavodoxin oxidoreductase activity [GO:0043873]	electron transport chain [GO:0022900]; response to oxidative stress [GO:0006979]	P0A6S0	flgH	Flagellar L-ring protein (Basal body L-ring protein)	0	2	cytoskeletal motor activity [GO:0003774]	bacterial-type flagellum-dependent cell motility [GO:0071973]; response to osmotic stress [GO:0006970]	3297
Citrate cycle (TCA cycle)	P52647	ydbK	Probable pyruvate-flavodoxin oxidoreductase (EC 1.2.7.-)	65	197	4 iron, 4 sulfur cluster binding [GO:0051539]; iron ion binding [GO:0005506]; pyruvate-flavodoxin oxidoreductase activity [GO:0043873]	electron transport chain [GO:0022900]; response to oxidative stress [GO:0006979]	P0A8S9	flhD	Flagellar transcriptional regulator FlhD	#N/A	#N/A	DNA binding [GO:0003677]	bacterial-type flagellum assembly [GO:0044780]; DNA-templated transcription [GO:0006351]; positive regulation of bacterial-type flagellum assembly [GO:1902210]; positive regulation of DNA-templated transcription [GO:0045893]	694
Citrate cycle (TCA cycle)	P52647	ydbK	Probable pyruvate-flavodoxin oxidoreductase (EC 1.2.7.-)	65	197	4 iron, 4 sulfur cluster binding [GO:0051539]; iron ion binding [GO:0005506]; pyruvate-flavodoxin oxidoreductase activity [GO:0043873]	electron transport chain [GO:0022900]; response to oxidative stress [GO:0006979]	P75942	flgJ	Peptidoglycan hydrolase FlgJ (EC 3.2.1.-) (Muramidase FlgJ)	#N/A	#N/A	amidase activity [GO:0004040]; hydrolase activity, acting on glycosyl bonds [GO:0016798]	bacterial-type flagellum assembly [GO:0044780]; bacterial-type flagellum-dependent cell motility [GO:0071973]; cell wall organization [GO:0071555]	3401
Citrate cycle (TCA cycle)	P52647	ydbK	Probable pyruvate-flavodoxin oxidoreductase (EC 1.2.7.-)	65	197	4 iron, 4 sulfur cluster binding [GO:0051539]; iron ion binding [GO:0005506]; pyruvate-flavodoxin oxidoreductase activity [GO:0043873]	electron transport chain [GO:0022900]; response to oxidative stress [GO:0006979]	P76297	flhE	Flagellar protein FlhE	#N/A	#N/A		bacterial-type flagellum organization [GO:0044781]	229
Citrate cycle (TCA cycle)	P61889	mdh	Malate dehydrogenase (EC 1.1.1.37)	53138	73162	L-malate dehydrogenase activity [GO:0030060]; malate dehydrogenase activity [GO:0016615]; oxidoreductase activity [GO:0016491]; protein homodimerization activity [GO:0042803]	anaerobic respiration [GO:0009061]; fermentation [GO:0006113]; glycolytic process [GO:0006096]; malate metabolic process [GO:0006108]; tricarboxylic acid cycle [GO:0006099]	P0A6F5	groEL	Chaperonin GroEL (EC 5.6.1.7) (60 kDa chaperonin) (Chaperonin-60) (Cpn60) (GroEL protein)	22739	65887	ATP binding [GO:0005524]; ATP hydrolysis activity [GO:0016887]; ATP-dependent protein folding chaperone [GO:0140662]; identical protein binding [GO:0042802]; isomerase activity [GO:0016853]; magnesium ion binding [GO:0000287]; unfolded protein binding [GO:0051082]	chaperone cofactor-dependent protein refolding [GO:0051085]; protein folding [GO:0006457]; protein refolding [GO:0042026]; response to heat [GO:0009408]; response to radiation [GO:0009314]; virion assembly [GO:0019068]	8377
Citrate cycle (TCA cycle)	P61889	mdh	Malate dehydrogenase (EC 1.1.1.37)	53138	73162	L-malate dehydrogenase activity [GO:0030060]; malate dehydrogenase activity [GO:0016615]; oxidoreductase activity [GO:0016491]; protein homodimerization activity [GO:0042803]	anaerobic respiration [GO:0009061]; fermentation [GO:0006113]; glycolytic process [GO:0006096]; malate metabolic process [GO:0006108]; tricarboxylic acid cycle [GO:0006099]	P69432	pgaD	Biofilm PGA synthesis protein PgaD	#N/A	#N/A		cell adhesion involved in biofilm formation [GO:0043708]; cell adhesion involved in single-species biofilm formation [GO:0043709]	87
Citrate cycle (TCA cycle)	P61889	mdh	Malate dehydrogenase (EC 1.1.1.37)	53138	73162	L-malate dehydrogenase activity [GO:0030060]; malate dehydrogenase activity [GO:0016615]; oxidoreductase activity [GO:0016491]; protein homodimerization activity [GO:0042803]	anaerobic respiration [GO:0009061]; fermentation [GO:0006113]; glycolytic process [GO:0006096]; malate metabolic process [GO:0006108]; tricarboxylic acid cycle [GO:0006099]	P76555	eutQ	Acetate kinase EutQ (EC 2.7.2.1) (Ethanolamine utilization protein EutQ)	#N/A	#N/A	acetate kinase activity [GO:0008776]	ethanolamine catabolic process [GO:0046336]	540
Citrate cycle (TCA cycle)	P69054	sdhC	Succinate dehydrogenase cytochrome b556 subunit (Cytochrome b-556)	#N/A	#N/A	electron transfer activity [GO:0009055]; heme binding [GO:0020037]; metal ion binding [GO:0046872]; succinate dehydrogenase (quinone) activity [GO:0008177]; ubiquinone binding [GO:0048039]	aerobic electron transport chain [GO:0019646]; aerobic respiration [GO:0009060]; cytochrome complex assembly [GO:0017004]; tricarboxylic acid cycle [GO:0006099]	P77378	ydiR	Putative electron transfer flavoprotein subunit YdiR	#N/A	#N/A	electron transfer activity [GO:0009055]; flavin adenine dinucleotide binding [GO:0050660]	fatty acid beta-oxidation using acyl-CoA dehydrogenase [GO:0033539]	4605
Fructose and mannose metabolism	P00550	mtlA	PTS system mannitol-specific EIICBA component (EIICBA-Mtl) (EII-Mtl) [Includes: Mannitol permease IIC component (PTS system mannitol-specific EIIC component); Mannitol-specific phosphotransferase enzyme IIB component (EC 2.7.1.197) (PTS system mannitol-specific EIIB component); Mannitol-specific phosphotransferase enzyme IIA component (PTS system mannitol-specific EIIA component)]	570	1626	kinase activity [GO:0016301]; protein-N(PI)-phosphohistidine-mannitol phosphotransferase system transmembrane transporter activity [GO:0022872]; protein-phosphocysteine-mannitol phosphotransferase system transporter activity [GO:0090565]; protein-phosphocysteine-sugar phosphotransferase activity [GO:0090563]	mannitol transmembrane transport [GO:0015797]; phosphoenolpyruvate-dependent sugar phosphotransferase system [GO:0009401]	P0AA04	ptsH	Phosphocarrier protein HPr (Histidine-containing protein)	24850	16746	antisigma factor binding [GO:0045152]; enzyme activator activity [GO:0008047]; enzyme inhibitor activity [GO:0004857]; enzyme regulator activity [GO:0030234]; phosphotransferase activity, nitrogenous group as acceptor [GO:0016775]	phosphoenolpyruvate-dependent sugar phosphotransferase system [GO:0009401]; positive regulation of glycogen catabolic process [GO:0045819]; regulation of carbon utilization [GO:0043609]	2200
Fructose and mannose metabolism	P00550	mtlA	PTS system mannitol-specific EIICBA component (EIICBA-Mtl) (EII-Mtl) [Includes: Mannitol permease IIC component (PTS system mannitol-specific EIIC component); Mannitol-specific phosphotransferase enzyme IIB component (EC 2.7.1.197) (PTS system mannitol-specific EIIB component); Mannitol-specific phosphotransferase enzyme IIA component (PTS system mannitol-specific EIIA component)]	570	1626	kinase activity [GO:0016301]; protein-N(PI)-phosphohistidine-mannitol phosphotransferase system transmembrane transporter activity [GO:0022872]; protein-phosphocysteine-mannitol phosphotransferase system transporter activity [GO:0090565]; protein-phosphocysteine-sugar phosphotransferase activity [GO:0090563]	mannitol transmembrane transport [GO:0015797]; phosphoenolpyruvate-dependent sugar phosphotransferase system [GO:0009401]	P0AA06	ptsH	Phosphocarrier protein HPr (Histidine-containing protein)	#N/A	#N/A		phosphoenolpyruvate-dependent sugar phosphotransferase system [GO:0009401]	2200
Fructose and mannose metabolism	P00946	manA	Mannose-6-phosphate isomerase (EC 5.3.1.8) (Phosphohexomutase) (Phosphomannose isomerase) (PMI)	914	2033	mannose-6-phosphate isomerase activity [GO:0004476]; zinc ion binding [GO:0008270]	colanic acid biosynthetic process [GO:0009242]; GDP-mannose biosynthetic process [GO:0009298]; mannose catabolic process [GO:0019309]	P18196	minC	Septum site-determining protein MinC	171	163	identical protein binding [GO:0042802]	cell division [GO:0051301]; cell morphogenesis [GO:0000902]; division septum assembly [GO:0000917]; regulation of cell division [GO:0051302]; regulation of division septum assembly [GO:0032955]	1417
Fructose and mannose metabolism	P0A796	pfkA	ATP-dependent 6-phosphofructokinase isozyme 1 (ATP-PFK 1) (Phosphofructokinase 1) (EC 2.7.1.11) (6-phosphofructokinase isozyme I) (Phosphohexokinase 1) (Sedoheptulose-7-phosphate kinase)	1448	1377	6-phosphofructokinase activity [GO:0003872]; AMP binding [GO:0016208]; ATP binding [GO:0005524]; fructose-6-phosphate binding [GO:0070095]; GDP binding [GO:0019003]; identical protein binding [GO:0042802]; magnesium ion binding [GO:0000287]; monosaccharide binding [GO:0048029]; ribonucleotide binding [GO:0032553]	canonical glycolysis [GO:0061621]; fructose 1,6-bisphosphate metabolic process [GO:0030388]; fructose 6-phosphate metabolic process [GO:0006002]; glucose catabolic process [GO:0006007]; glycolytic process [GO:0006096]; protein homotetramerization [GO:0051289]	P0A7I4	prfC	Peptide chain release factor RF3 (RF-3)	825	1380	GDP binding [GO:0019003]; GTP binding [GO:0005525]; GTPase activity [GO:0003924]; guanosine tetraphosphate binding [GO:0097216]; translation release factor activity, codon nonspecific [GO:0016150]; translation release factor activity, codon specific [GO:0016149]	maintenance of translational fidelity [GO:1990145]; regulation of translational termination [GO:0006449]; translational termination [GO:0006415]	5160
Fructose and mannose metabolism	P0A796	pfkA	ATP-dependent 6-phosphofructokinase isozyme 1 (ATP-PFK 1) (Phosphofructokinase 1) (EC 2.7.1.11) (6-phosphofructokinase isozyme I) (Phosphohexokinase 1) (Sedoheptulose-7-phosphate kinase)	1448	1377	6-phosphofructokinase activity [GO:0003872]; AMP binding [GO:0016208]; ATP binding [GO:0005524]; fructose-6-phosphate binding [GO:0070095]; GDP binding [GO:0019003]; identical protein binding [GO:0042802]; magnesium ion binding [GO:0000287]; monosaccharide binding [GO:0048029]; ribonucleotide binding [GO:0032553]	canonical glycolysis [GO:0061621]; fructose 1,6-bisphosphate metabolic process [GO:0030388]; fructose 6-phosphate metabolic process [GO:0006002]; glucose catabolic process [GO:0006007]; glycolytic process [GO:0006096]; protein homotetramerization [GO:0051289]	P12281	moeA	Molybdopterin molybdenumtransferase (MPT Mo-transferase) (EC 2.10.1.1)	539	703	identical protein binding [GO:0042802]; metal ion binding [GO:0046872]; molybdopterin molybdotransferase activity [GO:0061599]; protein homodimerization activity [GO:0042803]	Mo-molybdopterin cofactor biosynthetic process [GO:0006777]	5435
Fructose and mannose metabolism	P0A858	tpiA	Triosephosphate isomerase (TIM) (TPI) (EC 5.3.1.1) (Triose-phosphate isomerase)	7438	7527	identical protein binding [GO:0042802]; triose-phosphate isomerase activity [GO:0004807]	gluconeogenesis [GO:0006094]; glyceraldehyde-3-phosphate biosynthetic process [GO:0046166]; glycerol catabolic process [GO:0019563]; glycolytic process [GO:0006096]	P09373	pflB	Formate acetyltransferase 1 (EC 2.3.1.54) (Pyruvate formate-lyase 1)	4615	6984	formate C-acetyltransferase activity [GO:0008861]	glucose metabolic process [GO:0006006]	3041
Fructose and mannose metabolism	P0A858	tpiA	Triosephosphate isomerase (TIM) (TPI) (EC 5.3.1.1) (Triose-phosphate isomerase)	7438	7527	identical protein binding [GO:0042802]; triose-phosphate isomerase activity [GO:0004807]	gluconeogenesis [GO:0006094]; glyceraldehyde-3-phosphate biosynthetic process [GO:0046166]; glycerol catabolic process [GO:0019563]; glycolytic process [GO:0006096]	P29745	pepT	Peptidase T (EC 3.4.11.4) (Aminotripeptidase) (Tripeptidase) (Tripeptide aminopeptidase)	262	204	metallopeptidase activity [GO:0008237]; protein homodimerization activity [GO:0042803]; tripeptide aminopeptidase activity [GO:0045148]; zinc ion binding [GO:0008270]	peptide catabolic process [GO:0043171]; peptide metabolic process [GO:0006518]; proteolysis [GO:0006508]	4676
Fructose and mannose metabolism	P0A9C9	glpX	Fructose-1,6-bisphosphatase 1 class 2 (FBPase 1 class 2) (EC 3.1.3.11) (D-fructose-1,6-bisphosphate 1-phosphohydrolase 1 class 2)	187	341	fructose 1,6-bisphosphate 1-phosphatase activity [GO:0042132]; manganese ion binding [GO:0030145]; protein homodimerization activity [GO:0042803]	fructose 1,6-bisphosphate metabolic process [GO:0030388]; gluconeogenesis [GO:0006094]; glycerol metabolic process [GO:0006071]	P75957	lolD	Lipoprotein-releasing system ATP-binding protein LolD (EC 7.6.2.-)	500	731	ATP binding [GO:0005524]; ATP hydrolysis activity [GO:0016887]; lipoprotein releasing activity [GO:0140306]; transmembrane transporter activity [GO:0022857]	lipoprotein localization to outer membrane [GO:0044874]; protein localization to outer membrane [GO:0089705]; transmembrane transport [GO:0055085]	4333
Fructose and mannose metabolism	P0AB71	fbaA	Fructose-bisphosphate aldolase class 2 (FBP aldolase) (FBPA) (EC 4.1.2.13) (Fructose-1,6-bisphosphate aldolase) (Fructose-bisphosphate aldolase class II) (Sedoheptulose bisphosphate aldolase)	20049	23422	fructose-bisphosphate aldolase activity [GO:0004332]; identical protein binding [GO:0042802]; protein homodimerization activity [GO:0042803]; zinc ion binding [GO:0008270]	gluconeogenesis [GO:0006094]; glycolytic process [GO:0006096]	P0A6Y8	dnaK	Chaperone protein DnaK (HSP70) (Heat shock 70 kDa protein) (Heat shock protein 70)	18605	59770	ADP binding [GO:0043531]; ATP binding [GO:0005524]; ATP hydrolysis activity [GO:0016887]; ATP-dependent protein folding chaperone [GO:0140662]; heat shock protein binding [GO:0031072]; protein folding chaperone [GO:0044183]; protein-folding chaperone binding [GO:0051087]; sigma factor antagonist activity [GO:0016989]; unfolded protein binding [GO:0051082]; zinc ion binding [GO:0008270]	cellular response to unfolded protein [GO:0034620]; chaperone cofactor-dependent protein refolding [GO:0051085]; DNA replication [GO:0006260]; protein refolding [GO:0042026]; protein unfolding [GO:0043335]; protein-containing complex assembly [GO:0065003]; response to heat [GO:0009408]; stress response to copper ion [GO:1990169]	8540
Fructose and mannose metabolism	P0AB71	fbaA	Fructose-bisphosphate aldolase class 2 (FBP aldolase) (FBPA) (EC 4.1.2.13) (Fructose-1,6-bisphosphate aldolase) (Fructose-bisphosphate aldolase class II) (Sedoheptulose bisphosphate aldolase)	20049	23422	fructose-bisphosphate aldolase activity [GO:0004332]; identical protein binding [GO:0042802]; protein homodimerization activity [GO:0042803]; zinc ion binding [GO:0008270]	gluconeogenesis [GO:0006094]; glycolytic process [GO:0006096]	P62707	gpmA	2,3-bisphosphoglycerate-dependent phosphoglycerate mutase (BPG-dependent PGAM) (PGAM) (Phosphoglyceromutase) (dPGM) (EC 5.4.2.11)	12056	17793	2,3-bisphosphoglycerate-dependent phosphoglycerate mutase activity [GO:0046538]; ATP binding [GO:0005524]; guanosine tetraphosphate binding [GO:0097216]; protein homodimerization activity [GO:0042803]	canonical glycolysis [GO:0061621]; gluconeogenesis [GO:0006094]	4065
Fructose and mannose metabolism	P20966	fruA	PTS system fructose-specific EIIB'BC component (EIIB'BC-Fru) [Includes: PTS system fructose-specific EIIB component (EC 2.7.1.202) (EIII-Fru) (Fructose-specific phosphotransferase enzyme IIB component); PTS system fructose-specific EIIC component (Fructose permease IIC component)]	172	285	carbohydrate:proton symporter activity [GO:0005351]; kinase activity [GO:0016301]; protein-N(PI)-phosphohistidine-fructose phosphotransferase system transporter activity [GO:0022877]; protein-phosphocysteine-D-fructose-phosphotransferase system transporter activity [GO:0090582]; protein-phosphocysteine-sugar phosphotransferase activity [GO:0090563]	fructose import across plasma membrane [GO:1990539]; phosphoenolpyruvate-dependent sugar phosphotransferase system [GO:0009401]	P75958	lolE	Lipoprotein-releasing system transmembrane protein LolE	2	6	lipoprotein releasing activity [GO:0140306]	lipoprotein localization to outer membrane [GO:0044874]; lipoprotein transport [GO:0042953]	2896
Fructose and mannose metabolism	P32718	alsK	D-allose kinase (Allokinase) (EC 2.7.1.55)	#N/A	#N/A	ATP binding [GO:0005524]; D-allose kinase activity [GO:0008787]; glucokinase activity [GO:0004340]; hexokinase activity [GO:0004396]	D-allose catabolic process [GO:0019316]	P28630	holA	DNA polymerase III subunit delta (EC 2.7.7.7)	#N/A	#N/A	DNA binding [GO:0003677]; DNA-directed DNA polymerase activity [GO:0003887]	DNA replication [GO:0006260]; DNA-templated DNA replication [GO:0006261]	7845
Fructose and mannose metabolism	P32718	alsK	D-allose kinase (Allokinase) (EC 2.7.1.55)	#N/A	#N/A	ATP binding [GO:0005524]; D-allose kinase activity [GO:0008787]; glucokinase activity [GO:0004340]; hexokinase activity [GO:0004396]	D-allose catabolic process [GO:0019316]	P77268	ddpD	Probable D,D-dipeptide transport ATP-binding protein DdpD	#N/A	#N/A	ATP binding [GO:0005524]; ATP hydrolysis activity [GO:0016887]	dipeptide transport [GO:0042938]; peptide transport [GO:0015833]; protein transport [GO:0015031]	5425
Fructose and mannose metabolism	P37351	rpiB	Ribose-5-phosphate isomerase B (EC 5.3.1.6) (Phosphoriboisomerase B)	35	74	D-allose 6-phosphate isomerase activity [GO:0008786]; ribose-5-phosphate isomerase activity [GO:0004751]	D-allose catabolic process [GO:0019316]; pentose-phosphate shunt, non-oxidative branch [GO:0009052]	P0A7J3	rplJ	Large ribosomal subunit protein uL10 (50S ribosomal protein L10) (50S ribosomal protein L8)	34448	87283	large ribosomal subunit rRNA binding [GO:0070180]; ribosome binding [GO:0043022]; structural constituent of ribosome [GO:0003735]	cytoplasmic translation [GO:0002181]; negative regulation of translation [GO:0017148]; translation [GO:0006412]	7081
Fructose and mannose metabolism	P56579	srlA	PTS system glucitol/sorbitol-specific EIIC component (EIIC-Gut) (Glucitol/sorbitol permease IIC component)	#N/A	#N/A		phosphoenolpyruvate-dependent sugar phosphotransferase system [GO:0009401]; sorbitol transmembrane transport [GO:0015795]	P76080	paaD	Putative 1,2-phenylacetyl-CoA epoxidase, subunit D (1,2-phenylacetyl-CoA monooxygenase, subunit D)	#N/A	#N/A		phenylacetate catabolic process [GO:0010124]	314
Fructose and mannose metabolism	P69797	manX	PTS system mannose-specific EIIAB component (EC 2.7.1.191) (EIIAB-Man) (EIII-Man) [Includes: Mannose-specific phosphotransferase enzyme IIA component (PTS system mannose-specific EIIA component); Mannose-specific phosphotransferase enzyme IIB component (PTS system mannose-specific EIIB component)]	2291	2890	kinase activity [GO:0016301]; protein homodimerization activity [GO:0042803]; protein-N(PI)-phosphohistidine-mannose phosphotransferase system transporter activity [GO:0022870]	glucose import across plasma membrane [GO:0098708]; mannose transmembrane transport [GO:0015761]; phosphoenolpyruvate-dependent sugar phosphotransferase system [GO:0009401]	P0AA04	ptsH	Phosphocarrier protein HPr (Histidine-containing protein)	24850	16746	antisigma factor binding [GO:0045152]; enzyme activator activity [GO:0008047]; enzyme inhibitor activity [GO:0004857]; enzyme regulator activity [GO:0030234]; phosphotransferase activity, nitrogenous group as acceptor [GO:0016775]	phosphoenolpyruvate-dependent sugar phosphotransferase system [GO:0009401]; positive regulation of glycogen catabolic process [GO:0045819]; regulation of carbon utilization [GO:0043609]	3635
Fructose and mannose metabolism	P69797	manX	PTS system mannose-specific EIIAB component (EC 2.7.1.191) (EIIAB-Man) (EIII-Man) [Includes: Mannose-specific phosphotransferase enzyme IIA component (PTS system mannose-specific EIIA component); Mannose-specific phosphotransferase enzyme IIB component (PTS system mannose-specific EIIB component)]	2291	2890	kinase activity [GO:0016301]; protein homodimerization activity [GO:0042803]; protein-N(PI)-phosphohistidine-mannose phosphotransferase system transporter activity [GO:0022870]	glucose import across plasma membrane [GO:0098708]; mannose transmembrane transport [GO:0015761]; phosphoenolpyruvate-dependent sugar phosphotransferase system [GO:0009401]	P27836	wecG	UDP-N-acetyl-D-mannosaminuronic acid transferase (UDP-ManNAcA transferase) (EC 2.4.1.180)	#N/A	#N/A	hexosyltransferase activity [GO:0016758]; lipopolysaccharide N-acetylmannosaminouronosyltransferase activity [GO:0047241]	enterobacterial common antigen biosynthetic process [GO:0009246]	1791
Fructose and mannose metabolism	P77247	hxpB	Hexitol phosphatase B (2-deoxyglucose-6-phosphate phosphatase) (EC 3.1.3.68) (Mannitol-1-phosphatase) (EC 3.1.3.22) (Sorbitol-6-phosphatase) (EC 3.1.3.50) (Sugar-phosphatase) (EC 3.1.3.23)	519	885	2-deoxyglucose-6-phosphatase activity [GO:0003850]; glucose-6-phosphatase activity [GO:0004346]; magnesium ion binding [GO:0000287]; mannitol-1-phosphatase activity [GO:0050084]; metal ion binding [GO:0046872]; phosphatase activity [GO:0016791]; sorbitol-6-phosphatase activity [GO:0050286]; sugar-phosphatase activity [GO:0050308]		P0AF03	mog	Molybdopterin adenylyltransferase (MPT adenylyltransferase) (EC 2.7.7.75)	47	181	ATP binding [GO:0005524]; identical protein binding [GO:0042802]; molybdopterin adenylyltransferase activity [GO:0061598]	Mo-molybdopterin cofactor biosynthetic process [GO:0006777]; molybdopterin cofactor biosynthetic process [GO:0032324]	5852
Fructose and mannose metabolism	P77625	hxpA	Hexitol phosphatase A (Mannitol-1-phosphatase) (EC 3.1.3.22) (Sorbitol-6-phosphatase) (EC 3.1.3.50) (Sugar-phosphatase) (EC 3.1.3.23)	1220	1166	beta-phosphoglucomutase activity [GO:0008801]; cobalt ion binding [GO:0050897]; glycerol-3-phosphatase activity [GO:0043136]; magnesium ion binding [GO:0000287]; manganese ion binding [GO:0030145]; mannitol-1-phosphatase activity [GO:0050084]; sorbitol-6-phosphatase activity [GO:0050286]; sugar-phosphatase activity [GO:0050308]		P0A9M8	pta	Phosphate acetyltransferase (EC 2.3.1.8) (Phosphotransacetylase)	1148	2679	phosphate acetyltransferase activity [GO:0008959]; zinc ion binding [GO:0008270]	acetate biosynthetic process [GO:0019413]; acetate catabolic process [GO:0045733]; acetate metabolic process [GO:0006083]; acetyl-CoA biosynthetic process from acetate [GO:0019427]; L-threonine catabolic process to propionate [GO:0070689]	6919
Galactose metabolism	P06864	ebgA	Evolved beta-galactosidase subunit alpha (Beta-gal) (EC 3.2.1.23) (Lactase)	#N/A	#N/A	beta-galactosidase activity [GO:0004565]; carbohydrate binding [GO:0030246]	lactose catabolic process [GO:0005990]	P0A6S3	flgI	Flagellar P-ring protein (Basal body P-ring protein)	#N/A	#N/A	structural molecule activity [GO:0005198]	bacterial-type flagellum-dependent cell motility [GO:0071973]; DNA damage response [GO:0006974]	1432
Galactose metabolism	P06864	ebgA	Evolved beta-galactosidase subunit alpha (Beta-gal) (EC 3.2.1.23) (Lactase)	#N/A	#N/A	beta-galactosidase activity [GO:0004565]; carbohydrate binding [GO:0030246]	lactose catabolic process [GO:0005990]	P0A955	eda	KHG/KDPG aldolase [Includes: 4-hydroxy-2-oxoglutarate aldolase (EC 4.1.3.16) (2-keto-4-hydroxyglutarate aldolase) (KHG-aldolase); 2-dehydro-3-deoxy-phosphogluconate aldolase (EC 4.1.2.14) (2-keto-3-deoxy-6-phosphogluconate aldolase) (KDPG-aldolase) (Phospho-2-dehydro-3-deoxygluconate aldolase) (Phospho-2-keto-3-deoxygluconate aldolase)]	#N/A	#N/A	(4S)-4-hydroxy-2-oxoglutarate aldolase activity [GO:0106009]; 2-dehydro-3-deoxy-phosphogluconate aldolase activity [GO:0008675]; 4-hydroxy-2-oxoglutarate aldolase activity [GO:0008700]; identical protein binding [GO:0042802]; oxaloacetate decarboxylase activity [GO:0008948]; oxo-acid-lyase activity [GO:0016833]		3933
Galactose metabolism	P06864	ebgA	Evolved beta-galactosidase subunit alpha (Beta-gal) (EC 3.2.1.23) (Lactase)	#N/A	#N/A	beta-galactosidase activity [GO:0004565]; carbohydrate binding [GO:0030246]	lactose catabolic process [GO:0005990]	P25437	frmA	S-(hydroxymethyl)glutathione dehydrogenase (EC 1.1.1.284) (Alcohol dehydrogenase class-3) (EC 1.1.1.1) (Alcohol dehydrogenase class-III) (Glutathione-dependent formaldehyde dehydrogenase) (FALDH) (FDH) (GSH-FDH) (EC 1.1.1.-)	#N/A	#N/A	alcohol dehydrogenase (NAD+) activity, zinc-dependent [GO:0004024]; identical protein binding [GO:0042802]; S-(hydroxymethyl)glutathione dehydrogenase (NAD(P)+) activity [GO:0051903]; S-(hydroxymethyl)glutathione dehydrogenase (NAD+) activity [GO:0106322]; S-(hydroxymethyl)glutathione dehydrogenase (NADP+) activity [GO:0106321]; zinc ion binding [GO:0008270]	formaldehyde catabolic process [GO:0046294]	2837
Galactose metabolism	P06864	ebgA	Evolved beta-galactosidase subunit alpha (Beta-gal) (EC 3.2.1.23) (Lactase)	#N/A	#N/A	beta-galactosidase activity [GO:0004565]; carbohydrate binding [GO:0030246]	lactose catabolic process [GO:0005990]	P31450	glvG	Putative inactive 6-phospho-alpha-glucosidase	#N/A	#N/A	hydrolase activity, hydrolyzing O-glycosyl compounds [GO:0004553]; metal ion binding [GO:0046872]; oxidoreductase activity, acting on the CH-OH group of donors, NAD or NADP as acceptor [GO:0016616]	carbohydrate metabolic process [GO:0005975]	4276
Galactose metabolism	P06864	ebgA	Evolved beta-galactosidase subunit alpha (Beta-gal) (EC 3.2.1.23) (Lactase)	#N/A	#N/A	beta-galactosidase activity [GO:0004565]; carbohydrate binding [GO:0030246]	lactose catabolic process [GO:0005990]	P32053	intA	Prophage integrase IntA (Prophage CP4-57 integrase SlpA)	#N/A	#N/A	DNA binding [GO:0003677]; prophage integrase activity [GO:0008979]	DNA recombination [GO:0006310]; provirus excision [GO:0032359]; symbiont entry into host cell [GO:0046718]; viral genome integration into host DNA [GO:0044826]	1571
Galactose metabolism	P06864	ebgA	Evolved beta-galactosidase subunit alpha (Beta-gal) (EC 3.2.1.23) (Lactase)	#N/A	#N/A	beta-galactosidase activity [GO:0004565]; carbohydrate binding [GO:0030246]	lactose catabolic process [GO:0005990]	P77409	ydhU	Putative cytochrome YdhU (Protein PhsC homolog)	#N/A	#N/A	electron transfer activity [GO:0009055]; heme binding [GO:0020037]; metal ion binding [GO:0046872]	respiratory electron transport chain [GO:0022904]	1001
Galactose metabolism	P09147	galE	UDP-glucose 4-epimerase (EC 5.1.3.2) (Galactowaldenase) (UDP-galactose 4-epimerase)	621	1752	identical protein binding [GO:0042802]; NAD+ binding [GO:0070403]; racemase and epimerase activity, acting on carbohydrates and derivatives [GO:0016857]; UDP-glucose 4-epimerase activity [GO:0003978]	carbohydrate metabolic process [GO:0005975]; colanic acid biosynthetic process [GO:0009242]; galactose catabolic process via UDP-galactose [GO:0033499]; galactose metabolic process [GO:0006012]	P0A6Z6	nikR	Nickel-responsive regulator	541	642	core promoter sequence-specific DNA binding [GO:0001046]; DNA binding [GO:0003677]; DNA-binding transcription repressor activity [GO:0001217]; identical protein binding [GO:0042802]; nickel cation binding [GO:0016151]; sequence-specific DNA binding [GO:0043565]; transcription cis-regulatory region binding [GO:0000976]	negative regulation of DNA-templated transcription initiation [GO:2000143]; regulation of DNA-templated transcription [GO:0006355]; response to nickel cation [GO:0010045]	2066
Galactose metabolism	P0A6V8	glk	Glucokinase (EC 2.7.1.2) (Glucose kinase)	497	610	ATP binding [GO:0005524]; glucokinase activity [GO:0004340]; glucose binding [GO:0005536]	glycolytic process [GO:0006096]	P69786	ptsG	PTS system glucose-specific EIICB component (EIICB-Glc) (EII-Glc) [Includes: Glucose permease IIC component (PTS system glucose-specific EIIC component); Glucose-specific phosphotransferase enzyme IIB component (EC 2.7.1.199) (PTS system glucose-specific EIIB component)]	2775	1617	glucose transmembrane transporter activity [GO:0005355]; kinase activity [GO:0016301]; protein-N(PI)-phosphohistidine-sugar phosphotransferase activity [GO:0008982]; protein-phosphocysteine-glucose phosphotransferase system transporter activity [GO:0090564]	glucose import across plasma membrane [GO:0098708]; glucose transmembrane transport [GO:1904659]; phosphoenolpyruvate-dependent sugar phosphotransferase system [GO:0009401]; regulation of DNA-templated transcription [GO:0006355]	606
Galactose metabolism	P0A796	pfkA	ATP-dependent 6-phosphofructokinase isozyme 1 (ATP-PFK 1) (Phosphofructokinase 1) (EC 2.7.1.11) (6-phosphofructokinase isozyme I) (Phosphohexokinase 1) (Sedoheptulose-7-phosphate kinase)	1448	1377	6-phosphofructokinase activity [GO:0003872]; AMP binding [GO:0016208]; ATP binding [GO:0005524]; fructose-6-phosphate binding [GO:0070095]; GDP binding [GO:0019003]; identical protein binding [GO:0042802]; magnesium ion binding [GO:0000287]; monosaccharide binding [GO:0048029]; ribonucleotide binding [GO:0032553]	canonical glycolysis [GO:0061621]; fructose 1,6-bisphosphate metabolic process [GO:0030388]; fructose 6-phosphate metabolic process [GO:0006002]; glucose catabolic process [GO:0006007]; glycolytic process [GO:0006096]; protein homotetramerization [GO:0051289]	P0A7I4	prfC	Peptide chain release factor RF3 (RF-3)	825	1380	GDP binding [GO:0019003]; GTP binding [GO:0005525]; GTPase activity [GO:0003924]; guanosine tetraphosphate binding [GO:0097216]; translation release factor activity, codon nonspecific [GO:0016150]; translation release factor activity, codon specific [GO:0016149]	maintenance of translational fidelity [GO:1990145]; regulation of translational termination [GO:0006449]; translational termination [GO:0006415]	5160
Galactose metabolism	P0A796	pfkA	ATP-dependent 6-phosphofructokinase isozyme 1 (ATP-PFK 1) (Phosphofructokinase 1) (EC 2.7.1.11) (6-phosphofructokinase isozyme I) (Phosphohexokinase 1) (Sedoheptulose-7-phosphate kinase)	1448	1377	6-phosphofructokinase activity [GO:0003872]; AMP binding [GO:0016208]; ATP binding [GO:0005524]; fructose-6-phosphate binding [GO:0070095]; GDP binding [GO:0019003]; identical protein binding [GO:0042802]; magnesium ion binding [GO:0000287]; monosaccharide binding [GO:0048029]; ribonucleotide binding [GO:0032553]	canonical glycolysis [GO:0061621]; fructose 1,6-bisphosphate metabolic process [GO:0030388]; fructose 6-phosphate metabolic process [GO:0006002]; glucose catabolic process [GO:0006007]; glycolytic process [GO:0006096]; protein homotetramerization [GO:0051289]	P12281	moeA	Molybdopterin molybdenumtransferase (MPT Mo-transferase) (EC 2.10.1.1)	539	703	identical protein binding [GO:0042802]; metal ion binding [GO:0046872]; molybdopterin molybdotransferase activity [GO:0061599]; protein homodimerization activity [GO:0042803]	Mo-molybdopterin cofactor biosynthetic process [GO:0006777]	5435
Galactose metabolism	P0AB74	kbaY	D-tagatose-1,6-bisphosphate aldolase subunit KbaY (TBPA) (TagBP aldolase) (EC 4.1.2.40) (D-tagatose-bisphosphate aldolase class II) (Ketose 1,6-bisphosphate aldolase class II) (Tagatose-bisphosphate aldolase)	#N/A	#N/A	identical protein binding [GO:0042802]; tagatose-bisphosphate aldolase activity [GO:0009025]; zinc ion binding [GO:0008270]	carbohydrate metabolic process [GO:0005975]; D-tagatose 6-phosphate catabolic process [GO:2001059]; protein homotetramerization [GO:0051289]	P0A7K2	rplL	Large ribosomal subunit protein bL12 (50S ribosomal protein L7/L12) (L8)	#N/A	#N/A	mRNA binding [GO:0003729]; protein homodimerization activity [GO:0042803]; ribosome binding [GO:0043022]; structural constituent of ribosome [GO:0003735]	cytoplasmic translation [GO:0002181]; translation [GO:0006412]	8497
Galactose metabolism	P0AB74	kbaY	D-tagatose-1,6-bisphosphate aldolase subunit KbaY (TBPA) (TagBP aldolase) (EC 4.1.2.40) (D-tagatose-bisphosphate aldolase class II) (Ketose 1,6-bisphosphate aldolase class II) (Tagatose-bisphosphate aldolase)	#N/A	#N/A	identical protein binding [GO:0042802]; tagatose-bisphosphate aldolase activity [GO:0009025]; zinc ion binding [GO:0008270]	carbohydrate metabolic process [GO:0005975]; D-tagatose 6-phosphate catabolic process [GO:2001059]; protein homotetramerization [GO:0051289]	P0AEM6	fliA	RNA polymerase sigma factor FliA (RNA polymerase sigma factor for flagellar operon) (Sigma F) (Sigma-27) (Sigma-28)	1	3	DNA binding [GO:0003677]; DNA-directed 5'-3' RNA polymerase activity [GO:0003899]; sigma factor activity [GO:0016987]	bacterial-type flagellum assembly [GO:0044780]; bacterial-type flagellum-dependent cell motility [GO:0071973]; DNA-templated transcription initiation [GO:0006352]; regulation of DNA-templated transcription [GO:0006355]; regulation of DNA-templated transcription initiation [GO:2000142]	5027
Galactose metabolism	P0AC73	ebgC	Evolved beta-galactosidase subunit beta	#N/A	#N/A			P76114	mcbR	HTH-type transcriptional regulator McbR	#N/A	#N/A	DNA binding [GO:0003677]; DNA-binding transcription factor activity [GO:0003700]	negative regulation of DNA-templated transcription [GO:0045892]	855
Galactose metabolism	P0C8J6	gatY	D-tagatose-1,6-bisphosphate aldolase subunit GatY (TBPA) (TagBP aldolase) (EC 4.1.2.40) (D-tagatose-bisphosphate aldolase class II) (Tagatose-bisphosphate aldolase)	4939	11402	tagatose-bisphosphate aldolase activity [GO:0009025]; zinc ion binding [GO:0008270]	D-tagatose 6-phosphate catabolic process [GO:2001059]; galactitol catabolic process [GO:0019404]	P0C8J8	gatZ	D-tagatose-1,6-bisphosphate aldolase subunit GatZ	1413	12320	enzyme activator activity [GO:0008047]	D-tagatose 6-phosphate catabolic process [GO:2001059]; galactitol catabolic process [GO:0019404]; phosphoenolpyruvate-dependent sugar phosphotransferase system [GO:0009401]	602
Galactose metabolism	P0C8J8	gatZ	D-tagatose-1,6-bisphosphate aldolase subunit GatZ	1413	12320	enzyme activator activity [GO:0008047]	D-tagatose 6-phosphate catabolic process [GO:2001059]; galactitol catabolic process [GO:0019404]; phosphoenolpyruvate-dependent sugar phosphotransferase system [GO:0009401]	P0C8J6	gatY	D-tagatose-1,6-bisphosphate aldolase subunit GatY (TBPA) (TagBP aldolase) (EC 4.1.2.40) (D-tagatose-bisphosphate aldolase class II) (Tagatose-bisphosphate aldolase)	4939	11402	tagatose-bisphosphate aldolase activity [GO:0009025]; zinc ion binding [GO:0008270]	D-tagatose 6-phosphate catabolic process [GO:2001059]; galactitol catabolic process [GO:0019404]	602
Galactose metabolism	P0C8J8	gatZ	D-tagatose-1,6-bisphosphate aldolase subunit GatZ	1413	12320	enzyme activator activity [GO:0008047]	D-tagatose 6-phosphate catabolic process [GO:2001059]; galactitol catabolic process [GO:0019404]; phosphoenolpyruvate-dependent sugar phosphotransferase system [GO:0009401]	P30750	metN	Methionine import ATP-binding protein MetN (EC 7.4.2.11)	1090	674	ABC-type D-methionine transporter activity [GO:0033232]; ATP binding [GO:0005524]; ATP hydrolysis activity [GO:0016887]; ATPase-coupled transmembrane transporter activity [GO:0042626]; L-methionine transmembrane transporter activity [GO:0015191]	D-methionine transmembrane transport [GO:0048473]; methionine import across plasma membrane [GO:1903692]	519
Galactose metabolism	P36938	pgm	Phosphoglucomutase (PGM) (EC 5.4.2.2) (Glucose phosphomutase)	1344	2354	magnesium ion binding [GO:0000287]; phosphoglucomutase activity [GO:0004614]	carbohydrate metabolic process [GO:0005975]; glucose metabolic process [GO:0006006]	P37666	ghrB	Glyoxylate/hydroxypyruvate reductase B (EC 1.1.1.79) (EC 1.1.1.81) (2-ketoaldonate reductase) (2-ketogluconate reductase) (2KR) (EC 1.1.1.215)	1788	1289	gluconate 2-dehydrogenase activity [GO:0008873]; glycerate dehydrogenase activity [GO:0008465]; glyoxylate reductase (NADPH) activity [GO:0030267]; hydroxypyruvate reductase activity [GO:0016618]; NAD binding [GO:0051287]	D-gluconate metabolic process [GO:0019521]; ketogluconate catabolic process [GO:0046181]	2652
Galactose metabolism	P37188	gatB	PTS system galactitol-specific EIIB component (EIIB-Gat) (Galactitol-specific phosphotransferase enzyme IIB component) (EC 2.7.1.200)	6458	30177	protein-N(PI)-phosphohistidine-sugar phosphotransferase activity [GO:0008982]; protein-phosphocysteine-galactitol-phosphotransferase system transporter activity [GO:0090584]	galactitol metabolic process [GO:0019402]; galactitol transmembrane transport [GO:0015796]; phosphoenolpyruvate-dependent sugar phosphotransferase system [GO:0009401]	P0A805	frr	Ribosome-recycling factor (RRF) (Ribosome-releasing factor)	5649	8329	ribosomal large subunit binding [GO:0043023]	cytoplasmic translational termination [GO:0002184]; translation [GO:0006412]	1581
Galactose metabolism	P37747	glf	UDP-galactopyranose mutase (UGM) (EC 5.4.99.9) (UDP-GALP mutase) (Uridine 5-diphosphate galactopyranose mutase)	#N/A	#N/A	flavin adenine dinucleotide binding [GO:0050660]; protein homodimerization activity [GO:0042803]; UDP-galactopyranose mutase activity [GO:0008767]	lipopolysaccharide biosynthetic process [GO:0009103]	P11868	tdcD	Propionate kinase (EC 2.7.2.15)	#N/A	#N/A	acetate kinase activity [GO:0008776]; ATP binding [GO:0005524]; metal ion binding [GO:0046872]; propionate kinase activity [GO:0008980]	acetate metabolic process [GO:0006083]; anaerobic amino acid catabolic process [GO:0019665]; L-threonine catabolic process to propionate [GO:0070689]; threonine catabolic process [GO:0006567]	2338
Galactose metabolism	P39363	sgcA	Putative phosphotransferase IIA component SgcA (Putative PTS system EIIA component)	#N/A	#N/A	kinase activity [GO:0016301]	carbohydrate transport [GO:0008643]; phosphoenolpyruvate-dependent sugar phosphotransferase system [GO:0009401]; sorbitol transmembrane transport [GO:0015795]	P0ACU2	rutR	HTH-type transcriptional regulator RutR (Rut operon repressor)	#N/A	#N/A	DNA-binding transcription factor activity [GO:0003700]; transcription cis-regulatory region binding [GO:0000976]	negative regulation of DNA-templated transcription [GO:0045892]; positive regulation of DNA-templated transcription [GO:0045893]; regulation of DNA-templated transcription [GO:0006355]	6021
Galactose metabolism	P39363	sgcA	Putative phosphotransferase IIA component SgcA (Putative PTS system EIIA component)	#N/A	#N/A	kinase activity [GO:0016301]	carbohydrate transport [GO:0008643]; phosphoenolpyruvate-dependent sugar phosphotransferase system [GO:0009401]; sorbitol transmembrane transport [GO:0015795]	P0AFG0	nusG	Transcription termination/antitermination protein NusG	3934	6938		DNA-templated transcription termination [GO:0006353]; regulation of DNA-templated transcription elongation [GO:0032784]; ribosome biogenesis [GO:0042254]; transcription antitermination [GO:0031564]; transcription elongation-coupled chromatin remodeling [GO:0140673]	6183
Galactose metabolism	P39363	sgcA	Putative phosphotransferase IIA component SgcA (Putative PTS system EIIA component)	#N/A	#N/A	kinase activity [GO:0016301]	carbohydrate transport [GO:0008643]; phosphoenolpyruvate-dependent sugar phosphotransferase system [GO:0009401]; sorbitol transmembrane transport [GO:0015795]	P18196	minC	Septum site-determining protein MinC	171	163	identical protein binding [GO:0042802]	cell division [GO:0051301]; cell morphogenesis [GO:0000902]; division septum assembly [GO:0000917]; regulation of cell division [GO:0051302]; regulation of division septum assembly [GO:0032955]	3046
Galactose metabolism	P39363	sgcA	Putative phosphotransferase IIA component SgcA (Putative PTS system EIIA component)	#N/A	#N/A	kinase activity [GO:0016301]	carbohydrate transport [GO:0008643]; phosphoenolpyruvate-dependent sugar phosphotransferase system [GO:0009401]; sorbitol transmembrane transport [GO:0015795]	P24242	ascG	HTH-type transcriptional regulator AscG (Cryptic asc operon repressor)	#N/A	#N/A	DNA-binding transcription factor activity [GO:0003700]; sequence-specific DNA binding [GO:0043565]; transcription cis-regulatory region binding [GO:0000976]	DNA-templated transcription [GO:0006351]; negative regulation of DNA-templated transcription [GO:0045892]; regulation of DNA-templated transcription [GO:0006355]	5168
Galactose metabolism	P39363	sgcA	Putative phosphotransferase IIA component SgcA (Putative PTS system EIIA component)	#N/A	#N/A	kinase activity [GO:0016301]	carbohydrate transport [GO:0008643]; phosphoenolpyruvate-dependent sugar phosphotransferase system [GO:0009401]; sorbitol transmembrane transport [GO:0015795]	P41052	mltB	Membrane-bound lytic murein transglycosylase B (EC 4.2.2.n1) (35 kDa soluble lytic transglycosylase) (Murein hydrolase B) (Slt35)	#N/A	#N/A	calcium ion binding [GO:0005509]; lytic endotransglycosylase activity [GO:0008932]; lytic transglycosylase activity [GO:0008933]; sodium ion binding [GO:0031402]	cell wall organization [GO:0071555]; peptidoglycan catabolic process [GO:0009253]	3738
Galactose metabolism	P39363	sgcA	Putative phosphotransferase IIA component SgcA (Putative PTS system EIIA component)	#N/A	#N/A	kinase activity [GO:0016301]	carbohydrate transport [GO:0008643]; phosphoenolpyruvate-dependent sugar phosphotransferase system [GO:0009401]; sorbitol transmembrane transport [GO:0015795]	P75679	insN1	Putative transposase InsN for insertion sequence element IS911A	#N/A	#N/A	DNA binding [GO:0003677]; transposase activity [GO:0004803]	DNA transposition [GO:0006313]	2885
Galactose metabolism	P39363	sgcA	Putative phosphotransferase IIA component SgcA (Putative PTS system EIIA component)	#N/A	#N/A	kinase activity [GO:0016301]	carbohydrate transport [GO:0008643]; phosphoenolpyruvate-dependent sugar phosphotransferase system [GO:0009401]; sorbitol transmembrane transport [GO:0015795]	Q79E92	ykgN	Putative transposase YkgN	#N/A	#N/A	DNA binding [GO:0003677]; transposase activity [GO:0004803]	DNA transposition [GO:0006313]	4972
Glycolysis/Gluconeogenesis	P06959	aceF	Dihydrolipoyllysine-residue acetyltransferase component of pyruvate dehydrogenase complex (EC 2.3.1.12) (Dihydrolipoamide acetyltransferase component of pyruvate dehydrogenase complex) (E2)	9057	22341	acetyltransferase activity [GO:0016407]; dihydrolipoyllysine-residue acetyltransferase activity [GO:0004742]; lipoic acid binding [GO:0031405]	acetyl-CoA biosynthetic process from pyruvate [GO:0006086]; glycolytic process [GO:0006096]; pyruvate catabolic process [GO:0042867]; pyruvate metabolic process [GO:0006090]	P04395	alkA	DNA-3-methyladenine glycosylase 2 (EC 3.2.2.21) (3-methyladenine-DNA glycosylase II, inducible) (TAG II) (DNA-3-methyladenine glycosidase II) (DNA-3-methyladenine glycosylase II)	#N/A	#N/A	alkylated DNA binding [GO:0032131]; alkylbase DNA N-glycosylase activity [GO:0003905]; DNA-3-methyladenine glycosylase activity [GO:0008725]; DNA-3-methylguanine glycosylase activity [GO:0052822]; DNA-7-methyladenine glycosylase activity [GO:0052821]; DNA-7-methylguanine glycosylase activity [GO:0043916]	base-excision repair [GO:0006284]; base-excision repair, AP site formation [GO:0006285]; DNA alkylation repair [GO:0006307]; DNA damage response [GO:0006974]; DNA repair [GO:0006281]	5395
Glycolysis/Gluconeogenesis	P06959	aceF	Dihydrolipoyllysine-residue acetyltransferase component of pyruvate dehydrogenase complex (EC 2.3.1.12) (Dihydrolipoamide acetyltransferase component of pyruvate dehydrogenase complex) (E2)	9057	22341	acetyltransferase activity [GO:0016407]; dihydrolipoyllysine-residue acetyltransferase activity [GO:0004742]; lipoic acid binding [GO:0031405]	acetyl-CoA biosynthetic process from pyruvate [GO:0006086]; glycolytic process [GO:0006096]; pyruvate catabolic process [GO:0042867]; pyruvate metabolic process [GO:0006090]	P07604	tyrR	HTH-type transcriptional regulatory protein TyrR	132	225	ATP binding [GO:0005524]; ATP hydrolysis activity [GO:0016887]; DNA binding [GO:0003677]	aromatic compound catabolic process [GO:0019439]; negative regulation of DNA-templated transcription [GO:0045892]; regulation of DNA-templated transcription [GO:0006355]	804
Glycolysis/Gluconeogenesis	P06959	aceF	Dihydrolipoyllysine-residue acetyltransferase component of pyruvate dehydrogenase complex (EC 2.3.1.12) (Dihydrolipoamide acetyltransferase component of pyruvate dehydrogenase complex) (E2)	9057	22341	acetyltransferase activity [GO:0016407]; dihydrolipoyllysine-residue acetyltransferase activity [GO:0004742]; lipoic acid binding [GO:0031405]	acetyl-CoA biosynthetic process from pyruvate [GO:0006086]; glycolytic process [GO:0006096]; pyruvate catabolic process [GO:0042867]; pyruvate metabolic process [GO:0006090]	P0A9P0	lpdA	Dihydrolipoyl dehydrogenase (EC 1.8.1.4) (Dihydrolipoamide dehydrogenase) (E3 component of pyruvate and 2-oxoglutarate dehydrogenases complexes) (Glycine cleavage system L protein)	12596	30101	dihydrolipoyl dehydrogenase activity [GO:0004148]; disulfide oxidoreductase activity [GO:0015036]; flavin adenine dinucleotide binding [GO:0050660]; identical protein binding [GO:0042802]; zinc ion binding [GO:0008270]	2-oxoglutarate metabolic process [GO:0006103]; glycine decarboxylation via glycine cleavage system [GO:0019464]; one-carbon metabolic process [GO:0006730]; pyruvate catabolic process [GO:0042867]; pyruvate metabolic process [GO:0006090]; response to oxidative stress [GO:0006979]; tricarboxylic acid cycle [GO:0006099]	8217
Glycolysis/Gluconeogenesis	P06959	aceF	Dihydrolipoyllysine-residue acetyltransferase component of pyruvate dehydrogenase complex (EC 2.3.1.12) (Dihydrolipoamide acetyltransferase component of pyruvate dehydrogenase complex) (E2)	9057	22341	acetyltransferase activity [GO:0016407]; dihydrolipoyllysine-residue acetyltransferase activity [GO:0004742]; lipoic acid binding [GO:0031405]	acetyl-CoA biosynthetic process from pyruvate [GO:0006086]; glycolytic process [GO:0006096]; pyruvate catabolic process [GO:0042867]; pyruvate metabolic process [GO:0006090]	P0ADI0	pinR	Serine recombinase PinR (EC 3.1.22.-) (EC 6.5.1.-) (DNA-invertase PinR) (Putative DNA-invertase from lambdoid prophage Rac) (Site-specific recombinase PinR)	#N/A	#N/A	DNA binding [GO:0003677]; DNA strand exchange activity [GO:0000150]; hydrolase activity [GO:0016787]; ligase activity [GO:0016874]	DNA integration [GO:0015074]; DNA recombination [GO:0006310]	5861
Glycolysis/Gluconeogenesis	P06959	aceF	Dihydrolipoyllysine-residue acetyltransferase component of pyruvate dehydrogenase complex (EC 2.3.1.12) (Dihydrolipoamide acetyltransferase component of pyruvate dehydrogenase complex) (E2)	9057	22341	acetyltransferase activity [GO:0016407]; dihydrolipoyllysine-residue acetyltransferase activity [GO:0004742]; lipoic acid binding [GO:0031405]	acetyl-CoA biosynthetic process from pyruvate [GO:0006086]; glycolytic process [GO:0006096]; pyruvate catabolic process [GO:0042867]; pyruvate metabolic process [GO:0006090]	P0AED9	dcm	DNA-cytosine methyltransferase (EC 2.1.1.37) (Type II methyltransferase M.EcoKDcm) (M.EcoKDcm)	20	30	DNA (cytosine-5-)-methyltransferase activity [GO:0003886]; DNA binding [GO:0003677]	DNA restriction-modification system [GO:0009307]; methylation [GO:0032259]; negative regulation of gene expression via chromosomal CpG island methylation [GO:0044027]	4873
Glycolysis/Gluconeogenesis	P06959	aceF	Dihydrolipoyllysine-residue acetyltransferase component of pyruvate dehydrogenase complex (EC 2.3.1.12) (Dihydrolipoamide acetyltransferase component of pyruvate dehydrogenase complex) (E2)	9057	22341	acetyltransferase activity [GO:0016407]; dihydrolipoyllysine-residue acetyltransferase activity [GO:0004742]; lipoic acid binding [GO:0031405]	acetyl-CoA biosynthetic process from pyruvate [GO:0006086]; glycolytic process [GO:0006096]; pyruvate catabolic process [GO:0042867]; pyruvate metabolic process [GO:0006090]	P24230	recG	ATP-dependent DNA helicase RecG (EC 3.6.4.12)	3	7	ATP binding [GO:0005524]; ATP hydrolysis activity [GO:0016887]; DNA binding [GO:0003677]; DNA helicase activity [GO:0003678]	DNA duplex unwinding [GO:0032508]; DNA recombination [GO:0006310]; DNA repair [GO:0006281]; response to radiation [GO:0009314]	7886
Glycolysis/Gluconeogenesis	P06959	aceF	Dihydrolipoyllysine-residue acetyltransferase component of pyruvate dehydrogenase complex (EC 2.3.1.12) (Dihydrolipoamide acetyltransferase component of pyruvate dehydrogenase complex) (E2)	9057	22341	acetyltransferase activity [GO:0016407]; dihydrolipoyllysine-residue acetyltransferase activity [GO:0004742]; lipoic acid binding [GO:0031405]	acetyl-CoA biosynthetic process from pyruvate [GO:0006086]; glycolytic process [GO:0006096]; pyruvate catabolic process [GO:0042867]; pyruvate metabolic process [GO:0006090]	P30014	rnt	Ribonuclease T (EC 3.1.13.-) (Exoribonuclease T) (RNase T)	237	377	3'-5' exonuclease activity [GO:0008408]; 3'-5'-RNA exonuclease activity [GO:0000175]; identical protein binding [GO:0042802]; magnesium ion binding [GO:0000287]; nucleic acid binding [GO:0003676]; protein homodimerization activity [GO:0042803]; single-stranded DNA 3'-5' DNA exonuclease activity [GO:0008310]	DNA damage response [GO:0006974]; DNA replication proofreading [GO:0045004]; regulatory ncRNA 3'-end processing [GO:0043628]; rRNA 3'-end processing [GO:0031125]; tRNA 3'-end processing [GO:0042780]	6960
Glycolysis/Gluconeogenesis	P06959	aceF	Dihydrolipoyllysine-residue acetyltransferase component of pyruvate dehydrogenase complex (EC 2.3.1.12) (Dihydrolipoamide acetyltransferase component of pyruvate dehydrogenase complex) (E2)	9057	22341	acetyltransferase activity [GO:0016407]; dihydrolipoyllysine-residue acetyltransferase activity [GO:0004742]; lipoic acid binding [GO:0031405]	acetyl-CoA biosynthetic process from pyruvate [GO:0006086]; glycolytic process [GO:0006096]; pyruvate catabolic process [GO:0042867]; pyruvate metabolic process [GO:0006090]	P32053	intA	Prophage integrase IntA (Prophage CP4-57 integrase SlpA)	#N/A	#N/A	DNA binding [GO:0003677]; prophage integrase activity [GO:0008979]	DNA recombination [GO:0006310]; provirus excision [GO:0032359]; symbiont entry into host cell [GO:0046718]; viral genome integration into host DNA [GO:0044826]	3220
Glycolysis/Gluconeogenesis	P06959	aceF	Dihydrolipoyllysine-residue acetyltransferase component of pyruvate dehydrogenase complex (EC 2.3.1.12) (Dihydrolipoamide acetyltransferase component of pyruvate dehydrogenase complex) (E2)	9057	22341	acetyltransferase activity [GO:0016407]; dihydrolipoyllysine-residue acetyltransferase activity [GO:0004742]; lipoic acid binding [GO:0031405]	acetyl-CoA biosynthetic process from pyruvate [GO:0006086]; glycolytic process [GO:0006096]; pyruvate catabolic process [GO:0042867]; pyruvate metabolic process [GO:0006090]	P67087	rsmI	Ribosomal RNA small subunit methyltransferase I (EC 2.1.1.198) (16S rRNA 2'-O-ribose C1402 methyltransferase) (rRNA (cytidine-2'-O-)-methyltransferase RsmI)	383	513	protein homodimerization activity [GO:0042803]; rRNA (cytosine-2'-O-)-methyltransferase activity [GO:0070677]	rRNA processing [GO:0006364]	8052
Glycolysis/Gluconeogenesis	P0A6P9	eno	Enolase (EC 4.2.1.11) (2-phospho-D-glycerate hydro-lyase) (2-phosphoglycerate dehydratase)	36150	40037	identical protein binding [GO:0042802]; magnesium ion binding [GO:0000287]; phosphopyruvate hydratase activity [GO:0004634]; protein homodimerization activity [GO:0042803]	glycolytic process [GO:0006096]; RNA catabolic process [GO:0006401]; RNA processing [GO:0006396]	P0AG07	rpe	Ribulose-phosphate 3-epimerase (EC 5.1.3.1) (Pentose-5-phosphate 3-epimerase) (PPE) (R5P3E)	#N/A	#N/A	D-ribulose-phosphate 3-epimerase activity [GO:0004750]; ferrous iron binding [GO:0008198]; metal ion binding [GO:0046872]	carbohydrate metabolic process [GO:0005975]; pentose catabolic process [GO:0019323]; pentose-phosphate shunt, non-oxidative branch [GO:0009052]	9895
Glycolysis/Gluconeogenesis	P0A6P9	eno	Enolase (EC 4.2.1.11) (2-phospho-D-glycerate hydro-lyase) (2-phosphoglycerate dehydratase)	36150	40037	identical protein binding [GO:0042802]; magnesium ion binding [GO:0000287]; phosphopyruvate hydratase activity [GO:0004634]; protein homodimerization activity [GO:0042803]	glycolytic process [GO:0006096]; RNA catabolic process [GO:0006401]; RNA processing [GO:0006396]	P21513	rne	Ribonuclease E (RNase E) (EC 3.1.26.12)	848	1624	7S RNA binding [GO:0008312]; DEAD/H-box RNA helicase binding [GO:0017151]; identical protein binding [GO:0042802]; magnesium ion binding [GO:0000287]; molecular adaptor activity [GO:0060090]; ribonuclease E activity [GO:0008995]; RNA binding [GO:0003723]; RNA endonuclease activity [GO:0004521]; RNA nuclease activity [GO:0004540]; rRNA binding [GO:0019843]; tRNA binding [GO:0000049]; zinc ion bind…	mRNA catabolic process [GO:0006402]; protein complex oligomerization [GO:0051259]; protein homotetramerization [GO:0051289]; regulation of RNA helicase activity [GO:1902280]; RNA catabolic process [GO:0006401]; RNA processing [GO:0006396]; rRNA 5'-end processing [GO:0000967]; rRNA processing [GO:0006364]; tRNA processing [GO:0008033]	8115
Glycolysis/Gluconeogenesis	P0A6P9	eno	Enolase (EC 4.2.1.11) (2-phospho-D-glycerate hydro-lyase) (2-phosphoglycerate dehydratase)	36150	40037	identical protein binding [GO:0042802]; magnesium ion binding [GO:0000287]; phosphopyruvate hydratase activity [GO:0004634]; protein homodimerization activity [GO:0042803]	glycolytic process [GO:0006096]; RNA catabolic process [GO:0006401]; RNA processing [GO:0006396]	P28305	pabC	Aminodeoxychorismate lyase (EC 4.1.3.38) (4-amino-4-deoxychorismate lyase) (ADC lyase) (ADCL)	#N/A	#N/A	4-amino-4-deoxychorismate lyase activity [GO:0008696]; pyridoxal phosphate binding [GO:0030170]	folic acid biosynthetic process [GO:0046656]; para-aminobenzoic acid biosynthetic process [GO:0008153]; tetrahydrofolate biosynthetic process [GO:0046654]	9221
Glycolysis/Gluconeogenesis	P0A6V8	glk	Glucokinase (EC 2.7.1.2) (Glucose kinase)	497	610	ATP binding [GO:0005524]; glucokinase activity [GO:0004340]; glucose binding [GO:0005536]	glycolytic process [GO:0006096]	P69786	ptsG	PTS system glucose-specific EIICB component (EIICB-Glc) (EII-Glc) [Includes: Glucose permease IIC component (PTS system glucose-specific EIIC component); Glucose-specific phosphotransferase enzyme IIB component (EC 2.7.1.199) (PTS system glucose-specific EIIB component)]	2775	1617	glucose transmembrane transporter activity [GO:0005355]; kinase activity [GO:0016301]; protein-N(PI)-phosphohistidine-sugar phosphotransferase activity [GO:0008982]; protein-phosphocysteine-glucose phosphotransferase system transporter activity [GO:0090564]	glucose import across plasma membrane [GO:0098708]; glucose transmembrane transport [GO:1904659]; phosphoenolpyruvate-dependent sugar phosphotransferase system [GO:0009401]; regulation of DNA-templated transcription [GO:0006355]	606
Glycolysis/Gluconeogenesis	P0A796	pfkA	ATP-dependent 6-phosphofructokinase isozyme 1 (ATP-PFK 1) (Phosphofructokinase 1) (EC 2.7.1.11) (6-phosphofructokinase isozyme I) (Phosphohexokinase 1) (Sedoheptulose-7-phosphate kinase)	1448	1377	6-phosphofructokinase activity [GO:0003872]; AMP binding [GO:0016208]; ATP binding [GO:0005524]; fructose-6-phosphate binding [GO:0070095]; GDP binding [GO:0019003]; identical protein binding [GO:0042802]; magnesium ion binding [GO:0000287]; monosaccharide binding [GO:0048029]; ribonucleotide binding [GO:0032553]	canonical glycolysis [GO:0061621]; fructose 1,6-bisphosphate metabolic process [GO:0030388]; fructose 6-phosphate metabolic process [GO:0006002]; glucose catabolic process [GO:0006007]; glycolytic process [GO:0006096]; protein homotetramerization [GO:0051289]	P0A7I4	prfC	Peptide chain release factor RF3 (RF-3)	825	1380	GDP binding [GO:0019003]; GTP binding [GO:0005525]; GTPase activity [GO:0003924]; guanosine tetraphosphate binding [GO:0097216]; translation release factor activity, codon nonspecific [GO:0016150]; translation release factor activity, codon specific [GO:0016149]	maintenance of translational fidelity [GO:1990145]; regulation of translational termination [GO:0006449]; translational termination [GO:0006415]	5160
Glycolysis/Gluconeogenesis	P0A796	pfkA	ATP-dependent 6-phosphofructokinase isozyme 1 (ATP-PFK 1) (Phosphofructokinase 1) (EC 2.7.1.11) (6-phosphofructokinase isozyme I) (Phosphohexokinase 1) (Sedoheptulose-7-phosphate kinase)	1448	1377	6-phosphofructokinase activity [GO:0003872]; AMP binding [GO:0016208]; ATP binding [GO:0005524]; fructose-6-phosphate binding [GO:0070095]; GDP binding [GO:0019003]; identical protein binding [GO:0042802]; magnesium ion binding [GO:0000287]; monosaccharide binding [GO:0048029]; ribonucleotide binding [GO:0032553]	canonical glycolysis [GO:0061621]; fructose 1,6-bisphosphate metabolic process [GO:0030388]; fructose 6-phosphate metabolic process [GO:0006002]; glucose catabolic process [GO:0006007]; glycolytic process [GO:0006096]; protein homotetramerization [GO:0051289]	P12281	moeA	Molybdopterin molybdenumtransferase (MPT Mo-transferase) (EC 2.10.1.1)	539	703	identical protein binding [GO:0042802]; metal ion binding [GO:0046872]; molybdopterin molybdotransferase activity [GO:0061599]; protein homodimerization activity [GO:0042803]	Mo-molybdopterin cofactor biosynthetic process [GO:0006777]	5435
Glycolysis/Gluconeogenesis	P0A799	pgk	Phosphoglycerate kinase (EC 2.7.2.3)	40039	57863	ADP binding [GO:0043531]; ATP binding [GO:0005524]; guanosine tetraphosphate binding [GO:0097216]; phosphoglycerate kinase activity [GO:0004618]	gluconeogenesis [GO:0006094]; glycolytic process [GO:0006096]	P08390	usg	USG-1 protein	456	583	NAD binding [GO:0051287]; oxidoreductase activity, acting on the aldehyde or oxo group of donors, NAD or NADP as acceptor [GO:0016620]; protein dimerization activity [GO:0046983]	amino acid biosynthetic process [GO:0008652]	9438
Glycolysis/Gluconeogenesis	P0A799	pgk	Phosphoglycerate kinase (EC 2.7.2.3)	40039	57863	ADP binding [GO:0043531]; ATP binding [GO:0005524]; guanosine tetraphosphate binding [GO:0097216]; phosphoglycerate kinase activity [GO:0004618]	gluconeogenesis [GO:0006094]; glycolytic process [GO:0006096]	P28305	pabC	Aminodeoxychorismate lyase (EC 4.1.3.38) (4-amino-4-deoxychorismate lyase) (ADC lyase) (ADCL)	#N/A	#N/A	4-amino-4-deoxychorismate lyase activity [GO:0008696]; pyridoxal phosphate binding [GO:0030170]	folic acid biosynthetic process [GO:0046656]; para-aminobenzoic acid biosynthetic process [GO:0008153]; tetrahydrofolate biosynthetic process [GO:0046654]	9335
Glycolysis/Gluconeogenesis	P0A858	tpiA	Triosephosphate isomerase (TIM) (TPI) (EC 5.3.1.1) (Triose-phosphate isomerase)	7438	7527	identical protein binding [GO:0042802]; triose-phosphate isomerase activity [GO:0004807]	gluconeogenesis [GO:0006094]; glyceraldehyde-3-phosphate biosynthetic process [GO:0046166]; glycerol catabolic process [GO:0019563]; glycolytic process [GO:0006096]	P09373	pflB	Formate acetyltransferase 1 (EC 2.3.1.54) (Pyruvate formate-lyase 1)	4615	6984	formate C-acetyltransferase activity [GO:0008861]	glucose metabolic process [GO:0006006]	3041
Glycolysis/Gluconeogenesis	P0A858	tpiA	Triosephosphate isomerase (TIM) (TPI) (EC 5.3.1.1) (Triose-phosphate isomerase)	7438	7527	identical protein binding [GO:0042802]; triose-phosphate isomerase activity [GO:0004807]	gluconeogenesis [GO:0006094]; glyceraldehyde-3-phosphate biosynthetic process [GO:0046166]; glycerol catabolic process [GO:0019563]; glycolytic process [GO:0006096]	P29745	pepT	Peptidase T (EC 3.4.11.4) (Aminotripeptidase) (Tripeptidase) (Tripeptide aminopeptidase)	262	204	metallopeptidase activity [GO:0008237]; protein homodimerization activity [GO:0042803]; tripeptide aminopeptidase activity [GO:0045148]; zinc ion binding [GO:0008270]	peptide catabolic process [GO:0043171]; peptide metabolic process [GO:0006518]; proteolysis [GO:0006508]	4676
Glycolysis/Gluconeogenesis	P0A9B2	gapA	Glyceraldehyde-3-phosphate dehydrogenase A (GAPDH-A) (EC 1.2.1.12) (NAD-dependent glyceraldehyde-3-phosphate dehydrogenase)	47083	48645	glyceraldehyde-3-phosphate dehydrogenase (NAD+) (phosphorylating) activity [GO:0004365]; identical protein binding [GO:0042802]; NAD binding [GO:0051287]; NADP binding [GO:0050661]	glucose metabolic process [GO:0006006]; glycolytic process [GO:0006096]	P0A9B6	epd	D-erythrose-4-phosphate dehydrogenase (E4PDH) (EC 1.2.1.72)	112	210	erythrose-4-phosphate dehydrogenase activity [GO:0048001]; glyceraldehyde-3-phosphate dehydrogenase (NAD+) (phosphorylating) activity [GO:0004365]; NAD binding [GO:0051287]	glucose metabolic process [GO:0006006]; pyridoxal phosphate biosynthetic process [GO:0042823]; pyridoxine biosynthetic process [GO:0008615]	10451
Glycolysis/Gluconeogenesis	P0A9B2	gapA	Glyceraldehyde-3-phosphate dehydrogenase A (GAPDH-A) (EC 1.2.1.12) (NAD-dependent glyceraldehyde-3-phosphate dehydrogenase)	47083	48645	glyceraldehyde-3-phosphate dehydrogenase (NAD+) (phosphorylating) activity [GO:0004365]; identical protein binding [GO:0042802]; NAD binding [GO:0051287]; NADP binding [GO:0050661]	glucose metabolic process [GO:0006006]; glycolytic process [GO:0006096]	P0A9H9	cheZ	Protein phosphatase CheZ (EC 3.1.3.-) (Chemotaxis protein CheZ)	#N/A	#N/A	identical protein binding [GO:0042802]; phosphoprotein phosphatase activity [GO:0004721]	bacterial-type flagellum-dependent swarming motility [GO:0071978]; chemotaxis [GO:0006935]; regulation of bacterial-type flagellum-dependent cell motility [GO:1902021]; regulation of chemotaxis [GO:0050920]	1877
Glycolysis/Gluconeogenesis	P0A9B2	gapA	Glyceraldehyde-3-phosphate dehydrogenase A (GAPDH-A) (EC 1.2.1.12) (NAD-dependent glyceraldehyde-3-phosphate dehydrogenase)	47083	48645	glyceraldehyde-3-phosphate dehydrogenase (NAD+) (phosphorylating) activity [GO:0004365]; identical protein binding [GO:0042802]; NAD binding [GO:0051287]; NADP binding [GO:0050661]	glucose metabolic process [GO:0006006]; glycolytic process [GO:0006096]	P0AFG0	nusG	Transcription termination/antitermination protein NusG	3934	6938		DNA-templated transcription termination [GO:0006353]; regulation of DNA-templated transcription elongation [GO:0032784]; ribosome biogenesis [GO:0042254]; transcription antitermination [GO:0031564]; transcription elongation-coupled chromatin remodeling [GO:0140673]	10277
Glycolysis/Gluconeogenesis	P0A9C9	glpX	Fructose-1,6-bisphosphatase 1 class 2 (FBPase 1 class 2) (EC 3.1.3.11) (D-fructose-1,6-bisphosphate 1-phosphohydrolase 1 class 2)	187	341	fructose 1,6-bisphosphate 1-phosphatase activity [GO:0042132]; manganese ion binding [GO:0030145]; protein homodimerization activity [GO:0042803]	fructose 1,6-bisphosphate metabolic process [GO:0030388]; gluconeogenesis [GO:0006094]; glycerol metabolic process [GO:0006071]	P75957	lolD	Lipoprotein-releasing system ATP-binding protein LolD (EC 7.6.2.-)	500	731	ATP binding [GO:0005524]; ATP hydrolysis activity [GO:0016887]; lipoprotein releasing activity [GO:0140306]; transmembrane transporter activity [GO:0022857]	lipoprotein localization to outer membrane [GO:0044874]; protein localization to outer membrane [GO:0089705]; transmembrane transport [GO:0055085]	4333
Glycolysis/Gluconeogenesis	P0A9P0	lpdA	Dihydrolipoyl dehydrogenase (EC 1.8.1.4) (Dihydrolipoamide dehydrogenase) (E3 component of pyruvate and 2-oxoglutarate dehydrogenases complexes) (Glycine cleavage system L protein)	12596	30101	dihydrolipoyl dehydrogenase activity [GO:0004148]; disulfide oxidoreductase activity [GO:0015036]; flavin adenine dinucleotide binding [GO:0050660]; identical protein binding [GO:0042802]; zinc ion binding [GO:0008270]	2-oxoglutarate metabolic process [GO:0006103]; glycine decarboxylation via glycine cleavage system [GO:0019464]; one-carbon metabolic process [GO:0006730]; pyruvate catabolic process [GO:0042867]; pyruvate metabolic process [GO:0006090]; response to oxidative stress [GO:0006979]; tricarboxylic acid cycle [GO:0006099]	P03018	uvrD	DNA helicase II (EC 5.6.2.4) (DNA 3'-5' helicase II)	31	119	3'-5' DNA helicase activity [GO:0043138]; ATP binding [GO:0005524]; ATP hydrolysis activity [GO:0016887]; DNA binding [GO:0003677]; DNA helicase activity [GO:0003678]; DNA translocase activity [GO:0015616]; isomerase activity [GO:0016853]; protein homodimerization activity [GO:0042803]; single-stranded DNA helicase activity [GO:0017116]	DNA duplex unwinding [GO:0032508]; DNA unwinding involved in DNA replication [GO:0006268]; mismatch repair [GO:0006298]; mismatch repair involved in maintenance of fidelity involved in DNA-dependent DNA replication [GO:0070716]; nucleotide-excision repair [GO:0006289]; nucleotide-excision repair, DNA duplex unwinding [GO:0000717]; recombinational repair [GO:0000725]; replication fork processing […	9326
Glycolysis/Gluconeogenesis	P0A9P0	lpdA	Dihydrolipoyl dehydrogenase (EC 1.8.1.4) (Dihydrolipoamide dehydrogenase) (E3 component of pyruvate and 2-oxoglutarate dehydrogenases complexes) (Glycine cleavage system L protein)	12596	30101	dihydrolipoyl dehydrogenase activity [GO:0004148]; disulfide oxidoreductase activity [GO:0015036]; flavin adenine dinucleotide binding [GO:0050660]; identical protein binding [GO:0042802]; zinc ion binding [GO:0008270]	2-oxoglutarate metabolic process [GO:0006103]; glycine decarboxylation via glycine cleavage system [GO:0019464]; one-carbon metabolic process [GO:0006730]; pyruvate catabolic process [GO:0042867]; pyruvate metabolic process [GO:0006090]; response to oxidative stress [GO:0006979]; tricarboxylic acid cycle [GO:0006099]	P06959	aceF	Dihydrolipoyllysine-residue acetyltransferase component of pyruvate dehydrogenase complex (EC 2.3.1.12) (Dihydrolipoamide acetyltransferase component of pyruvate dehydrogenase complex) (E2)	9057	22341	acetyltransferase activity [GO:0016407]; dihydrolipoyllysine-residue acetyltransferase activity [GO:0004742]; lipoic acid binding [GO:0031405]	acetyl-CoA biosynthetic process from pyruvate [GO:0006086]; glycolytic process [GO:0006096]; pyruvate catabolic process [GO:0042867]; pyruvate metabolic process [GO:0006090]	8217
Glycolysis/Gluconeogenesis	P0A9P0	lpdA	Dihydrolipoyl dehydrogenase (EC 1.8.1.4) (Dihydrolipoamide dehydrogenase) (E3 component of pyruvate and 2-oxoglutarate dehydrogenases complexes) (Glycine cleavage system L protein)	12596	30101	dihydrolipoyl dehydrogenase activity [GO:0004148]; disulfide oxidoreductase activity [GO:0015036]; flavin adenine dinucleotide binding [GO:0050660]; identical protein binding [GO:0042802]; zinc ion binding [GO:0008270]	2-oxoglutarate metabolic process [GO:0006103]; glycine decarboxylation via glycine cleavage system [GO:0019464]; one-carbon metabolic process [GO:0006730]; pyruvate catabolic process [GO:0042867]; pyruvate metabolic process [GO:0006090]; response to oxidative stress [GO:0006979]; tricarboxylic acid cycle [GO:0006099]	P0AAR3	ybaK	Cys-tRNA(Pro)/Cys-tRNA(Cys) deacylase YbaK (EC 4.2.-.-)	519	761	aminoacyl-tRNA editing activity [GO:0002161]; Cys-tRNA(Pro) hydrolase activity [GO:0043907]; lyase activity [GO:0016829]	aminoacyl-tRNA metabolism involved in translational fidelity [GO:0106074]; response to X-ray [GO:0010165]; translation [GO:0006412]	6260
Glycolysis/Gluconeogenesis	P0A9P0	lpdA	Dihydrolipoyl dehydrogenase (EC 1.8.1.4) (Dihydrolipoamide dehydrogenase) (E3 component of pyruvate and 2-oxoglutarate dehydrogenases complexes) (Glycine cleavage system L protein)	12596	30101	dihydrolipoyl dehydrogenase activity [GO:0004148]; disulfide oxidoreductase activity [GO:0015036]; flavin adenine dinucleotide binding [GO:0050660]; identical protein binding [GO:0042802]; zinc ion binding [GO:0008270]	2-oxoglutarate metabolic process [GO:0006103]; glycine decarboxylation via glycine cleavage system [GO:0019464]; one-carbon metabolic process [GO:0006730]; pyruvate catabolic process [GO:0042867]; pyruvate metabolic process [GO:0006090]; response to oxidative stress [GO:0006979]; tricarboxylic acid cycle [GO:0006099]	P0AFG6	sucB	Dihydrolipoyllysine-residue succinyltransferase component of 2-oxoglutarate dehydrogenase complex (EC 2.3.1.61) (2-oxoglutarate dehydrogenase complex component E2) (OGDC-E2) (Dihydrolipoamide succinyltransferase component of 2-oxoglutarate dehydrogenase complex)	5252	15565	dihydrolipoyllysine-residue succinyltransferase activity [GO:0004149]; lipoic acid binding [GO:0031405]	L-lysine catabolic process to acetyl-CoA via saccharopine [GO:0033512]; tricarboxylic acid cycle [GO:0006099]	8217
Glycolysis/Gluconeogenesis	P0A9P0	lpdA	Dihydrolipoyl dehydrogenase (EC 1.8.1.4) (Dihydrolipoamide dehydrogenase) (E3 component of pyruvate and 2-oxoglutarate dehydrogenases complexes) (Glycine cleavage system L protein)	12596	30101	dihydrolipoyl dehydrogenase activity [GO:0004148]; disulfide oxidoreductase activity [GO:0015036]; flavin adenine dinucleotide binding [GO:0050660]; identical protein binding [GO:0042802]; zinc ion binding [GO:0008270]	2-oxoglutarate metabolic process [GO:0006103]; glycine decarboxylation via glycine cleavage system [GO:0019464]; one-carbon metabolic process [GO:0006730]; pyruvate catabolic process [GO:0042867]; pyruvate metabolic process [GO:0006090]; response to oxidative stress [GO:0006979]; tricarboxylic acid cycle [GO:0006099]	P39346	idnD	L-idonate 5-dehydrogenase (NAD(P)(+)) (EC 1.1.1.264)	#N/A	#N/A	L-idonate 5-dehydrogenase (NAD+) activity [GO:0102198]; L-idonate 5-dehydrogenase activity [GO:0050572]; metal ion binding [GO:0046872]	D-gluconate metabolic process [GO:0019521]; L-idonate catabolic process [GO:0046183]	7546
Glycolysis/Gluconeogenesis	P0A9P0	lpdA	Dihydrolipoyl dehydrogenase (EC 1.8.1.4) (Dihydrolipoamide dehydrogenase) (E3 component of pyruvate and 2-oxoglutarate dehydrogenases complexes) (Glycine cleavage system L protein)	12596	30101	dihydrolipoyl dehydrogenase activity [GO:0004148]; disulfide oxidoreductase activity [GO:0015036]; flavin adenine dinucleotide binding [GO:0050660]; identical protein binding [GO:0042802]; zinc ion binding [GO:0008270]	2-oxoglutarate metabolic process [GO:0006103]; glycine decarboxylation via glycine cleavage system [GO:0019464]; one-carbon metabolic process [GO:0006730]; pyruvate catabolic process [GO:0042867]; pyruvate metabolic process [GO:0006090]; response to oxidative stress [GO:0006979]; tricarboxylic acid cycle [GO:0006099]	P75989	bluR	HTH-type transcriptional repressor BluR	2	2	DNA binding [GO:0003677]; DNA-binding transcription factor activity [GO:0003700]	negative regulation of DNA-templated transcription [GO:0045892]	8843
Glycolysis/Gluconeogenesis	P0AB71	fbaA	Fructose-bisphosphate aldolase class 2 (FBP aldolase) (FBPA) (EC 4.1.2.13) (Fructose-1,6-bisphosphate aldolase) (Fructose-bisphosphate aldolase class II) (Sedoheptulose bisphosphate aldolase)	20049	23422	fructose-bisphosphate aldolase activity [GO:0004332]; identical protein binding [GO:0042802]; protein homodimerization activity [GO:0042803]; zinc ion binding [GO:0008270]	gluconeogenesis [GO:0006094]; glycolytic process [GO:0006096]	P0A6Y8	dnaK	Chaperone protein DnaK (HSP70) (Heat shock 70 kDa protein) (Heat shock protein 70)	18605	59770	ADP binding [GO:0043531]; ATP binding [GO:0005524]; ATP hydrolysis activity [GO:0016887]; ATP-dependent protein folding chaperone [GO:0140662]; heat shock protein binding [GO:0031072]; protein folding chaperone [GO:0044183]; protein-folding chaperone binding [GO:0051087]; sigma factor antagonist activity [GO:0016989]; unfolded protein binding [GO:0051082]; zinc ion binding [GO:0008270]	cellular response to unfolded protein [GO:0034620]; chaperone cofactor-dependent protein refolding [GO:0051085]; DNA replication [GO:0006260]; protein refolding [GO:0042026]; protein unfolding [GO:0043335]; protein-containing complex assembly [GO:0065003]; response to heat [GO:0009408]; stress response to copper ion [GO:1990169]	8540
Glycolysis/Gluconeogenesis	P0AB71	fbaA	Fructose-bisphosphate aldolase class 2 (FBP aldolase) (FBPA) (EC 4.1.2.13) (Fructose-1,6-bisphosphate aldolase) (Fructose-bisphosphate aldolase class II) (Sedoheptulose bisphosphate aldolase)	20049	23422	fructose-bisphosphate aldolase activity [GO:0004332]; identical protein binding [GO:0042802]; protein homodimerization activity [GO:0042803]; zinc ion binding [GO:0008270]	gluconeogenesis [GO:0006094]; glycolytic process [GO:0006096]	P62707	gpmA	2,3-bisphosphoglycerate-dependent phosphoglycerate mutase (BPG-dependent PGAM) (PGAM) (Phosphoglyceromutase) (dPGM) (EC 5.4.2.11)	12056	17793	2,3-bisphosphoglycerate-dependent phosphoglycerate mutase activity [GO:0046538]; ATP binding [GO:0005524]; guanosine tetraphosphate binding [GO:0097216]; protein homodimerization activity [GO:0042803]	canonical glycolysis [GO:0061621]; gluconeogenesis [GO:0006094]	4065
Glycolysis/Gluconeogenesis	P0AFG8	aceE	Pyruvate dehydrogenase E1 component (PDH E1 component) (EC 1.2.4.1)	5815	11820	identical protein binding [GO:0042802]; magnesium ion binding [GO:0000287]; molecular adaptor activity [GO:0060090]; protein homodimerization activity [GO:0042803]; pyruvate dehydrogenase (acetyl-transferring) activity [GO:0004739]; pyruvate dehydrogenase activity [GO:0004738]; small molecule binding [GO:0036094]; thiamine pyrophosphate binding [GO:0030976]	pyruvate catabolic process [GO:0042867]	P05100	tag	DNA-3-methyladenine glycosylase 1 (EC 3.2.2.20) (3-methyladenine-DNA glycosylase I, constitutive) (TAG I) (DNA-3-methyladenine glycosidase I) (DNA-3-methyladenine glycosylase I)	#N/A	#N/A	DNA-3-methyladenine glycosylase activity [GO:0008725]; metal ion binding [GO:0046872]	base-excision repair [GO:0006284]	#N/A
Glycolysis/Gluconeogenesis	P0AFG8	aceE	Pyruvate dehydrogenase E1 component (PDH E1 component) (EC 1.2.4.1)	5815	11820	identical protein binding [GO:0042802]; magnesium ion binding [GO:0000287]; molecular adaptor activity [GO:0060090]; protein homodimerization activity [GO:0042803]; pyruvate dehydrogenase (acetyl-transferring) activity [GO:0004739]; pyruvate dehydrogenase activity [GO:0004738]; small molecule binding [GO:0036094]; thiamine pyrophosphate binding [GO:0030976]	pyruvate catabolic process [GO:0042867]	P0A8N7	epmA	Elongation factor P--(R)-beta-lysine ligase (EF-P--(R)-beta-lysine ligase) (EC 6.3.1.-) (EF-P post-translational modification enzyme A) (EF-P-lysine lysyltransferase) (GX)	#N/A	#N/A	acid-ammonia (or amide) ligase activity [GO:0016880]; ATP binding [GO:0005524]; lysine-tRNA ligase activity [GO:0004824]; protein homodimerization activity [GO:0042803]; protein-lysine lysyltransferase activity [GO:0052868]; tRNA binding [GO:0000049]	cellular response to acidic pH [GO:0071468]; lysyl-tRNA aminoacylation [GO:0006430]	1555
Glycolysis/Gluconeogenesis	P0AFG8	aceE	Pyruvate dehydrogenase E1 component (PDH E1 component) (EC 1.2.4.1)	5815	11820	identical protein binding [GO:0042802]; magnesium ion binding [GO:0000287]; molecular adaptor activity [GO:0060090]; protein homodimerization activity [GO:0042803]; pyruvate dehydrogenase (acetyl-transferring) activity [GO:0004739]; pyruvate dehydrogenase activity [GO:0004738]; small molecule binding [GO:0036094]; thiamine pyrophosphate binding [GO:0030976]	pyruvate catabolic process [GO:0042867]	P0A9U1	ybhF	Probable multidrug ABC transporter ATP-binding protein YbhF	#N/A	#N/A	ATP binding [GO:0005524]; ATP hydrolysis activity [GO:0016887]; efflux transmembrane transporter activity [GO:0015562]	lithium ion transmembrane transport [GO:0090452]; sodium ion transmembrane transport [GO:0035725]; tetracycline transmembrane transport [GO:0015904]; xenobiotic detoxification by transmembrane export across the plasma membrane [GO:1990961]; xenobiotic transmembrane transport [GO:0006855]	4373
Glycolysis/Gluconeogenesis	P0AFG8	aceE	Pyruvate dehydrogenase E1 component (PDH E1 component) (EC 1.2.4.1)	5815	11820	identical protein binding [GO:0042802]; magnesium ion binding [GO:0000287]; molecular adaptor activity [GO:0060090]; protein homodimerization activity [GO:0042803]; pyruvate dehydrogenase (acetyl-transferring) activity [GO:0004739]; pyruvate dehydrogenase activity [GO:0004738]; small molecule binding [GO:0036094]; thiamine pyrophosphate binding [GO:0030976]	pyruvate catabolic process [GO:0042867]	P0AB83	nth	Endonuclease III (EC 4.2.99.18) (DNA-(apurinic or apyrimidinic site) lyase)	11	22	4 iron, 4 sulfur cluster binding [GO:0051539]; class I DNA-(apurinic or apyrimidinic site) endonuclease activity [GO:0140078]; DNA binding [GO:0003677]; DNA N-glycosylase activity [GO:0019104]; DNA-(apurinic or apyrimidinic site) endonuclease activity [GO:0003906]; metal ion binding [GO:0046872]; oxidized pyrimidine nucleobase lesion DNA N-glycosylase activity [GO:0000703]; uracil DNA N-glycosyla…	base-excision repair, AP site formation [GO:0006285]; base-excision repair, AP site formation via deaminated base removal [GO:0097510]; cellular response to UV [GO:0034644]	4157
Glycolysis/Gluconeogenesis	P0AFG8	aceE	Pyruvate dehydrogenase E1 component (PDH E1 component) (EC 1.2.4.1)	5815	11820	identical protein binding [GO:0042802]; magnesium ion binding [GO:0000287]; molecular adaptor activity [GO:0060090]; protein homodimerization activity [GO:0042803]; pyruvate dehydrogenase (acetyl-transferring) activity [GO:0004739]; pyruvate dehydrogenase activity [GO:0004738]; small molecule binding [GO:0036094]; thiamine pyrophosphate binding [GO:0030976]	pyruvate catabolic process [GO:0042867]	P0AB89	purB	Adenylosuccinate lyase (ASL) (EC 4.3.2.2) (Adenylosuccinase) (ASase)	1933	1442	(S)-2-(5-amino-1-(5-phospho-D-ribosyl)imidazole-4-carboxamido) succinate lyase (fumarate-forming) activity [GO:0070626]; guanosine tetraphosphate binding [GO:0097216]; N6-(1,2-dicarboxyethyl)AMP AMP-lyase (fumarate-forming) activity [GO:0004018]	'de novo' AMP biosynthetic process [GO:0044208]; 'de novo' IMP biosynthetic process [GO:0006189]; DNA damage response [GO:0006974]	4374
Glycolysis/Gluconeogenesis	P0AFG8	aceE	Pyruvate dehydrogenase E1 component (PDH E1 component) (EC 1.2.4.1)	5815	11820	identical protein binding [GO:0042802]; magnesium ion binding [GO:0000287]; molecular adaptor activity [GO:0060090]; protein homodimerization activity [GO:0042803]; pyruvate dehydrogenase (acetyl-transferring) activity [GO:0004739]; pyruvate dehydrogenase activity [GO:0004738]; small molecule binding [GO:0036094]; thiamine pyrophosphate binding [GO:0030976]	pyruvate catabolic process [GO:0042867]	P0AEV9	hycI	Hydrogenase 3 maturation protease (EC 3.4.23.51) (HycI protease)	11	10	aspartic-type endopeptidase activity [GO:0004190]; endopeptidase activity [GO:0004175]; enzyme activator activity [GO:0008047]; metal ion binding [GO:0046872]	protein processing [GO:0016485]	1174
Glycolysis/Gluconeogenesis	P0AFG8	aceE	Pyruvate dehydrogenase E1 component (PDH E1 component) (EC 1.2.4.1)	5815	11820	identical protein binding [GO:0042802]; magnesium ion binding [GO:0000287]; molecular adaptor activity [GO:0060090]; protein homodimerization activity [GO:0042803]; pyruvate dehydrogenase (acetyl-transferring) activity [GO:0004739]; pyruvate dehydrogenase activity [GO:0004738]; small molecule binding [GO:0036094]; thiamine pyrophosphate binding [GO:0030976]	pyruvate catabolic process [GO:0042867]	P0AG40	ribF	Bifunctional riboflavin kinase/FMN adenylyltransferase (Riboflavin biosynthesis protein RibF) [Includes: Riboflavin kinase (EC 2.7.1.26) (Flavokinase); FMN adenylyltransferase (EC 2.7.7.2) (FAD pyrophosphorylase) (FAD synthase)]	160	214	ATP binding [GO:0005524]; FMN adenylyltransferase activity [GO:0003919]; riboflavin kinase activity [GO:0008531]	FAD biosynthetic process [GO:0006747]; FMN biosynthetic process [GO:0009398]; riboflavin biosynthetic process [GO:0009231]; riboflavin metabolic process [GO:0006771]	4351
Glycolysis/Gluconeogenesis	P0AFG8	aceE	Pyruvate dehydrogenase E1 component (PDH E1 component) (EC 1.2.4.1)	5815	11820	identical protein binding [GO:0042802]; magnesium ion binding [GO:0000287]; molecular adaptor activity [GO:0060090]; protein homodimerization activity [GO:0042803]; pyruvate dehydrogenase (acetyl-transferring) activity [GO:0004739]; pyruvate dehydrogenase activity [GO:0004738]; small molecule binding [GO:0036094]; thiamine pyrophosphate binding [GO:0030976]	pyruvate catabolic process [GO:0042867]	P26602	ubiC	Chorismate pyruvate-lyase (CL) (CPL) (EC 4.1.3.40)	154	293	chorismate lyase activity [GO:0008813]	pyruvate biosynthetic process [GO:0042866]; ubiquinone biosynthetic process [GO:0006744]	1764
Glycolysis/Gluconeogenesis	P0AFG8	aceE	Pyruvate dehydrogenase E1 component (PDH E1 component) (EC 1.2.4.1)	5815	11820	identical protein binding [GO:0042802]; magnesium ion binding [GO:0000287]; molecular adaptor activity [GO:0060090]; protein homodimerization activity [GO:0042803]; pyruvate dehydrogenase (acetyl-transferring) activity [GO:0004739]; pyruvate dehydrogenase activity [GO:0004738]; small molecule binding [GO:0036094]; thiamine pyrophosphate binding [GO:0030976]	pyruvate catabolic process [GO:0042867]	P46889	ftsK	DNA translocase FtsK	33	66	ATP binding [GO:0005524]; ATP hydrolysis activity [GO:0016887]; DNA binding [GO:0003677]; DNA translocase activity [GO:0015616]; double-stranded DNA helicase activity [GO:0036121]; identical protein binding [GO:0042802]; sequence-specific DNA binding [GO:0043565]	cell division [GO:0051301]; cellular response to antibiotic [GO:0071236]; chromosome segregation [GO:0007059]; division septum assembly [GO:0000917]; FtsZ-dependent cytokinesis [GO:0043093]; positive regulation of DNA-templated transcription [GO:0045893]; response to osmotic stress [GO:0006970]; response to salt stress [GO:0009651]; septum digestion after cytokinesis [GO:0000920]	4337
Glycolysis/Gluconeogenesis	P0AFG8	aceE	Pyruvate dehydrogenase E1 component (PDH E1 component) (EC 1.2.4.1)	5815	11820	identical protein binding [GO:0042802]; magnesium ion binding [GO:0000287]; molecular adaptor activity [GO:0060090]; protein homodimerization activity [GO:0042803]; pyruvate dehydrogenase (acetyl-transferring) activity [GO:0004739]; pyruvate dehydrogenase activity [GO:0004738]; small molecule binding [GO:0036094]; thiamine pyrophosphate binding [GO:0030976]	pyruvate catabolic process [GO:0042867]	P77439	fryA	Multiphosphoryl transfer protein 1 (MTP 1) (Triphosphoryl transfer protein 1) (TTP 1) [Includes: Phosphoenolpyruvate-protein phosphotransferase (EC 2.7.3.9) (Phosphotransferase system enzyme I); Phosphocarrier protein HPr (Protein H); PTS system fructose-like EIIA component (EC 2.7.1.202) (Fructose-like phosphotransferase enzyme IIA component)]	#N/A	#N/A	kinase activity [GO:0016301]; metal ion binding [GO:0046872]; phosphoenolpyruvate-protein phosphotransferase activity [GO:0008965]; protein-N(PI)-phosphohistidine-sugar phosphotransferase activity [GO:0008982]	phosphoenolpyruvate-dependent sugar phosphotransferase system [GO:0009401]	3759
Glycolysis/Gluconeogenesis	P11988	bglB	6-phospho-beta-glucosidase BglB (EC 3.2.1.86) (Phospho-beta-glucosidase B)	#N/A	#N/A	6-phospho-beta-glucosidase activity [GO:0008706]; beta-glucosidase activity [GO:0008422]; hydrolase activity, hydrolyzing O-glycosyl compounds [GO:0004553]; methyl beta-D-glucoside 6-phosphate glucohydrolase activity [GO:0103047]	carbohydrate catabolic process [GO:0016052]	P15028	fecB	Fe(3+) dicitrate-binding periplasmic protein FecB (Iron(III) dicitrate-binding periplasmic protein)	#N/A	#N/A		intracellular iron ion homeostasis [GO:0006879]; iron import into cell [GO:0033212]; response to iron ion [GO:0010039]; siderophore-dependent iron import into cell [GO:0033214]	607
Glycolysis/Gluconeogenesis	P19642	malX	PTS system maltose-specific EIICB component [Includes: Maltose permease IIC component (PTS system maltose-specific EIIC component); Maltose-specific phosphotransferase enzyme IIB component (EC 2.7.1.208) (PTS system maltose-specific EIIB component)]	#N/A	#N/A	kinase activity [GO:0016301]; protein-N(PI)-phosphohistidine-sugar phosphotransferase activity [GO:0008982]; protein-phosphocysteine-glucose phosphotransferase system transporter activity [GO:0090564]	carbohydrate utilization [GO:0009758]; glucose transmembrane transport [GO:1904659]; phosphoenolpyruvate-dependent sugar phosphotransferase system [GO:0009401]	P21599	pykA	Pyruvate kinase II (EC 2.7.1.40) (PK-2)	1902	3343	AMP binding [GO:0016208]; ATP binding [GO:0005524]; identical protein binding [GO:0042802]; kinase activity [GO:0016301]; magnesium ion binding [GO:0000287]; potassium ion binding [GO:0030955]; pyruvate kinase activity [GO:0004743]	glycolytic process [GO:0006096]	3357
Glycolysis/Gluconeogenesis	P21599	pykA	Pyruvate kinase II (EC 2.7.1.40) (PK-2)	1902	3343	AMP binding [GO:0016208]; ATP binding [GO:0005524]; identical protein binding [GO:0042802]; kinase activity [GO:0016301]; magnesium ion binding [GO:0000287]; potassium ion binding [GO:0030955]; pyruvate kinase activity [GO:0004743]	glycolytic process [GO:0006096]	P08390	usg	USG-1 protein	456	583	NAD binding [GO:0051287]; oxidoreductase activity, acting on the aldehyde or oxo group of donors, NAD or NADP as acceptor [GO:0016620]; protein dimerization activity [GO:0046983]	amino acid biosynthetic process [GO:0008652]	8880
Glycolysis/Gluconeogenesis	P21599	pykA	Pyruvate kinase II (EC 2.7.1.40) (PK-2)	1902	3343	AMP binding [GO:0016208]; ATP binding [GO:0005524]; identical protein binding [GO:0042802]; kinase activity [GO:0016301]; magnesium ion binding [GO:0000287]; potassium ion binding [GO:0030955]; pyruvate kinase activity [GO:0004743]	glycolytic process [GO:0006096]	P0A9S3	gatD	Galactitol 1-phosphate 5-dehydrogenase (EC 1.1.1.251)	128	1229	galactitol-1-phosphate 5-dehydrogenase activity [GO:0008868]; identical protein binding [GO:0042802]; protein homodimerization activity [GO:0042803]; zinc ion binding [GO:0008270]	galactitol catabolic process [GO:0019404]	7404
Glycolysis/Gluconeogenesis	P21599	pykA	Pyruvate kinase II (EC 2.7.1.40) (PK-2)	1902	3343	AMP binding [GO:0016208]; ATP binding [GO:0005524]; identical protein binding [GO:0042802]; kinase activity [GO:0016301]; magnesium ion binding [GO:0000287]; potassium ion binding [GO:0030955]; pyruvate kinase activity [GO:0004743]	glycolytic process [GO:0006096]	P19642	malX	PTS system maltose-specific EIICB component [Includes: Maltose permease IIC component (PTS system maltose-specific EIIC component); Maltose-specific phosphotransferase enzyme IIB component (EC 2.7.1.208) (PTS system maltose-specific EIIB component)]	#N/A	#N/A	kinase activity [GO:0016301]; protein-N(PI)-phosphohistidine-sugar phosphotransferase activity [GO:0008982]; protein-phosphocysteine-glucose phosphotransferase system transporter activity [GO:0090564]	carbohydrate utilization [GO:0009758]; glucose transmembrane transport [GO:1904659]; phosphoenolpyruvate-dependent sugar phosphotransferase system [GO:0009401]	3357
Glycolysis/Gluconeogenesis	P21599	pykA	Pyruvate kinase II (EC 2.7.1.40) (PK-2)	1902	3343	AMP binding [GO:0016208]; ATP binding [GO:0005524]; identical protein binding [GO:0042802]; kinase activity [GO:0016301]; magnesium ion binding [GO:0000287]; potassium ion binding [GO:0030955]; pyruvate kinase activity [GO:0004743]	glycolytic process [GO:0006096]	P23930	lnt	Apolipoprotein N-acyltransferase (ALP N-acyltransferase) (EC 2.3.1.269) (Copper homeostasis protein CutE)	47	71	N-acyltransferase activity [GO:0016410]	lipoprotein biosynthetic process [GO:0042158]	5950
Glycolysis/Gluconeogenesis	P22259	pckA	Phosphoenolpyruvate carboxykinase (ATP) (PCK) (PEP carboxykinase) (PEPCK) (EC 4.1.1.49)	1147	9848	ATP binding [GO:0005524]; calcium ion binding [GO:0005509]; magnesium ion binding [GO:0000287]; phosphoenolpyruvate carboxykinase (ATP) activity [GO:0004612]	gluconeogenesis [GO:0006094]	P00350	gnd	6-phosphogluconate dehydrogenase, decarboxylating (EC 1.1.1.44)	14100	17386	guanosine tetraphosphate binding [GO:0097216]; identical protein binding [GO:0042802]; NADP binding [GO:0050661]; phosphogluconate dehydrogenase (decarboxylating) activity [GO:0004616]; protein homodimerization activity [GO:0042803]	D-gluconate catabolic process [GO:0046177]; pentose-phosphate shunt [GO:0006098]; pentose-phosphate shunt, oxidative branch [GO:0009051]	2157
Glycolysis/Gluconeogenesis	P25437	frmA	S-(hydroxymethyl)glutathione dehydrogenase (EC 1.1.1.284) (Alcohol dehydrogenase class-3) (EC 1.1.1.1) (Alcohol dehydrogenase class-III) (Glutathione-dependent formaldehyde dehydrogenase) (FALDH) (FDH) (GSH-FDH) (EC 1.1.1.-)	#N/A	#N/A	alcohol dehydrogenase (NAD+) activity, zinc-dependent [GO:0004024]; identical protein binding [GO:0042802]; S-(hydroxymethyl)glutathione dehydrogenase (NAD(P)+) activity [GO:0051903]; S-(hydroxymethyl)glutathione dehydrogenase (NAD+) activity [GO:0106322]; S-(hydroxymethyl)glutathione dehydrogenase (NADP+) activity [GO:0106321]; zinc ion binding [GO:0008270]	formaldehyde catabolic process [GO:0046294]	P06864	ebgA	Evolved beta-galactosidase subunit alpha (Beta-gal) (EC 3.2.1.23) (Lactase)	#N/A	#N/A	beta-galactosidase activity [GO:0004565]; carbohydrate binding [GO:0030246]	lactose catabolic process [GO:0005990]	2837
Glycolysis/Gluconeogenesis	P25437	frmA	S-(hydroxymethyl)glutathione dehydrogenase (EC 1.1.1.284) (Alcohol dehydrogenase class-3) (EC 1.1.1.1) (Alcohol dehydrogenase class-III) (Glutathione-dependent formaldehyde dehydrogenase) (FALDH) (FDH) (GSH-FDH) (EC 1.1.1.-)	#N/A	#N/A	alcohol dehydrogenase (NAD+) activity, zinc-dependent [GO:0004024]; identical protein binding [GO:0042802]; S-(hydroxymethyl)glutathione dehydrogenase (NAD(P)+) activity [GO:0051903]; S-(hydroxymethyl)glutathione dehydrogenase (NAD+) activity [GO:0106322]; S-(hydroxymethyl)glutathione dehydrogenase (NADP+) activity [GO:0106321]; zinc ion binding [GO:0008270]	formaldehyde catabolic process [GO:0046294]	P52614	fliK	Flagellar hook-length control protein	#N/A	#N/A		bacterial-type flagellum assembly [GO:0044780]; bacterial-type flagellum-dependent cell motility [GO:0071973]	2268
Glycolysis/Gluconeogenesis	P27550	acs	Acetyl-coenzyme A synthetase (AcCoA synthetase) (Acs) (EC 6.2.1.1) (Acetate--CoA ligase) (Acyl-activating enzyme)	995	2346	acetate-CoA ligase activity [GO:0003987]; AMP binding [GO:0016208]; ATP binding [GO:0005524]; metal ion binding [GO:0046872]; propionate-CoA ligase activity [GO:0050218]; protein lysine deacetylase activity [GO:0033558]	acetate catabolic process [GO:0045733]; acetyl-CoA biosynthetic process [GO:0006085]; acetyl-CoA biosynthetic process from acetate [GO:0019427]; chemotaxis [GO:0006935]; peptidyl-lysine acetylation [GO:0018394]; post-translational protein acetylation [GO:0034421]	P39176	erfK	Probable L,D-transpeptidase ErfK/SrfK (EC 2.-.-.-)	69	74	glycosyltransferase activity [GO:0016757]; peptidoglycan L,D-transpeptidase activity [GO:0071972]	cell wall organization [GO:0071555]; peptidoglycan-protein cross-linking [GO:0018104]; regulation of cell shape [GO:0008360]	5528
Glycolysis/Gluconeogenesis	P36938	pgm	Phosphoglucomutase (PGM) (EC 5.4.2.2) (Glucose phosphomutase)	1344	2354	magnesium ion binding [GO:0000287]; phosphoglucomutase activity [GO:0004614]	carbohydrate metabolic process [GO:0005975]; glucose metabolic process [GO:0006006]	P37666	ghrB	Glyoxylate/hydroxypyruvate reductase B (EC 1.1.1.79) (EC 1.1.1.81) (2-ketoaldonate reductase) (2-ketogluconate reductase) (2KR) (EC 1.1.1.215)	1788	1289	gluconate 2-dehydrogenase activity [GO:0008873]; glycerate dehydrogenase activity [GO:0008465]; glyoxylate reductase (NADPH) activity [GO:0030267]; hydroxypyruvate reductase activity [GO:0016618]; NAD binding [GO:0051287]	D-gluconate metabolic process [GO:0019521]; ketogluconate catabolic process [GO:0046181]	2652
Glycolysis/Gluconeogenesis	P37689	gpmI	2,3-bisphosphoglycerate-independent phosphoglycerate mutase (BPG-independent PGAM) (Phosphoglyceromutase) (iPGM) (EC 5.4.2.12)	2656	2064	2,3-bisphosphoglycerate-independent phosphoglycerate mutase activity [GO:0046537]; manganese ion binding [GO:0030145]	carbohydrate metabolic process [GO:0005975]; glucose catabolic process [GO:0006007]; glycolytic process [GO:0006096]; response to oxidative stress [GO:0006979]	P62707	gpmA	2,3-bisphosphoglycerate-dependent phosphoglycerate mutase (BPG-dependent PGAM) (PGAM) (Phosphoglyceromutase) (dPGM) (EC 5.4.2.11)	12056	17793	2,3-bisphosphoglycerate-dependent phosphoglycerate mutase activity [GO:0046538]; ATP binding [GO:0005524]; guanosine tetraphosphate binding [GO:0097216]; protein homodimerization activity [GO:0042803]	canonical glycolysis [GO:0061621]; gluconeogenesis [GO:0006094]	876
Glycolysis/Gluconeogenesis	P52647	ydbK	Probable pyruvate-flavodoxin oxidoreductase (EC 1.2.7.-)	65	197	4 iron, 4 sulfur cluster binding [GO:0051539]; iron ion binding [GO:0005506]; pyruvate-flavodoxin oxidoreductase activity [GO:0043873]	electron transport chain [GO:0022900]; response to oxidative stress [GO:0006979]	P06612	topA	DNA topoisomerase 1 (EC 5.6.2.1) (DNA topoisomerase I) (Omega-protein) (Relaxing enzyme) (Swivelase) (Untwisting enzyme)	355	890	DNA binding [GO:0003677]; DNA topoisomerase activity [GO:0003916]; DNA topoisomerase type I (single strand cut, ATP-independent) activity [GO:0003917]; metal ion binding [GO:0046872]	DNA topological change [GO:0006265]	8868
Glycolysis/Gluconeogenesis	P52647	ydbK	Probable pyruvate-flavodoxin oxidoreductase (EC 1.2.7.-)	65	197	4 iron, 4 sulfur cluster binding [GO:0051539]; iron ion binding [GO:0005506]; pyruvate-flavodoxin oxidoreductase activity [GO:0043873]	electron transport chain [GO:0022900]; response to oxidative stress [GO:0006979]	P07364	cheR	Chemotaxis protein methyltransferase (EC 2.1.1.80)	#N/A	#N/A	protein methyltransferase activity [GO:0008276]; protein-glutamate O-methyltransferase activity [GO:0008983]	chemotaxis [GO:0006935]; protein methylation [GO:0006479]	5354
Glycolysis/Gluconeogenesis	P52647	ydbK	Probable pyruvate-flavodoxin oxidoreductase (EC 1.2.7.-)	65	197	4 iron, 4 sulfur cluster binding [GO:0051539]; iron ion binding [GO:0005506]; pyruvate-flavodoxin oxidoreductase activity [GO:0043873]	electron transport chain [GO:0022900]; response to oxidative stress [GO:0006979]	P0A6S0	flgH	Flagellar L-ring protein (Basal body L-ring protein)	0	2	cytoskeletal motor activity [GO:0003774]	bacterial-type flagellum-dependent cell motility [GO:0071973]; response to osmotic stress [GO:0006970]	3297
Glycolysis/Gluconeogenesis	P52647	ydbK	Probable pyruvate-flavodoxin oxidoreductase (EC 1.2.7.-)	65	197	4 iron, 4 sulfur cluster binding [GO:0051539]; iron ion binding [GO:0005506]; pyruvate-flavodoxin oxidoreductase activity [GO:0043873]	electron transport chain [GO:0022900]; response to oxidative stress [GO:0006979]	P0A8S9	flhD	Flagellar transcriptional regulator FlhD	#N/A	#N/A	DNA binding [GO:0003677]	bacterial-type flagellum assembly [GO:0044780]; DNA-templated transcription [GO:0006351]; positive regulation of bacterial-type flagellum assembly [GO:1902210]; positive regulation of DNA-templated transcription [GO:0045893]	694
Glycolysis/Gluconeogenesis	P52647	ydbK	Probable pyruvate-flavodoxin oxidoreductase (EC 1.2.7.-)	65	197	4 iron, 4 sulfur cluster binding [GO:0051539]; iron ion binding [GO:0005506]; pyruvate-flavodoxin oxidoreductase activity [GO:0043873]	electron transport chain [GO:0022900]; response to oxidative stress [GO:0006979]	P75942	flgJ	Peptidoglycan hydrolase FlgJ (EC 3.2.1.-) (Muramidase FlgJ)	#N/A	#N/A	amidase activity [GO:0004040]; hydrolase activity, acting on glycosyl bonds [GO:0016798]	bacterial-type flagellum assembly [GO:0044780]; bacterial-type flagellum-dependent cell motility [GO:0071973]; cell wall organization [GO:0071555]	3401
Glycolysis/Gluconeogenesis	P52647	ydbK	Probable pyruvate-flavodoxin oxidoreductase (EC 1.2.7.-)	65	197	4 iron, 4 sulfur cluster binding [GO:0051539]; iron ion binding [GO:0005506]; pyruvate-flavodoxin oxidoreductase activity [GO:0043873]	electron transport chain [GO:0022900]; response to oxidative stress [GO:0006979]	P76297	flhE	Flagellar protein FlhE	#N/A	#N/A		bacterial-type flagellum organization [GO:0044781]	229
Glycolysis/Gluconeogenesis	P62707	gpmA	2,3-bisphosphoglycerate-dependent phosphoglycerate mutase (BPG-dependent PGAM) (PGAM) (Phosphoglyceromutase) (dPGM) (EC 5.4.2.11)	12056	17793	2,3-bisphosphoglycerate-dependent phosphoglycerate mutase activity [GO:0046538]; ATP binding [GO:0005524]; guanosine tetraphosphate binding [GO:0097216]; protein homodimerization activity [GO:0042803]	canonical glycolysis [GO:0061621]; gluconeogenesis [GO:0006094]	P0AB71	fbaA	Fructose-bisphosphate aldolase class 2 (FBP aldolase) (FBPA) (EC 4.1.2.13) (Fructose-1,6-bisphosphate aldolase) (Fructose-bisphosphate aldolase class II) (Sedoheptulose bisphosphate aldolase)	20049	23422	fructose-bisphosphate aldolase activity [GO:0004332]; identical protein binding [GO:0042802]; protein homodimerization activity [GO:0042803]; zinc ion binding [GO:0008270]	gluconeogenesis [GO:0006094]; glycolytic process [GO:0006096]	4065
Glycolysis/Gluconeogenesis	P62707	gpmA	2,3-bisphosphoglycerate-dependent phosphoglycerate mutase (BPG-dependent PGAM) (PGAM) (Phosphoglyceromutase) (dPGM) (EC 5.4.2.11)	12056	17793	2,3-bisphosphoglycerate-dependent phosphoglycerate mutase activity [GO:0046538]; ATP binding [GO:0005524]; guanosine tetraphosphate binding [GO:0097216]; protein homodimerization activity [GO:0042803]	canonical glycolysis [GO:0061621]; gluconeogenesis [GO:0006094]	P37689	gpmI	2,3-bisphosphoglycerate-independent phosphoglycerate mutase (BPG-independent PGAM) (Phosphoglyceromutase) (iPGM) (EC 5.4.2.12)	2656	2064	2,3-bisphosphoglycerate-independent phosphoglycerate mutase activity [GO:0046537]; manganese ion binding [GO:0030145]	carbohydrate metabolic process [GO:0005975]; glucose catabolic process [GO:0006007]; glycolytic process [GO:0006096]; response to oxidative stress [GO:0006979]	876
Glycolysis/Gluconeogenesis	P69783	crr	PTS system glucose-specific EIIA component (EIIA-Glc) (EIII-Glc) (Glucose-specific phosphotransferase enzyme IIA component)	33524	25210	kinase activity [GO:0016301]; metal ion binding [GO:0046872]	negative regulation of carbohydrate metabolic process [GO:0045912]; negative regulation of maltose transport [GO:1902344]; negative regulation of transmembrane transport [GO:0034763]; phosphoenolpyruvate-dependent sugar phosphotransferase system [GO:0009401]	P0AA04	ptsH	Phosphocarrier protein HPr (Histidine-containing protein)	24850	16746	antisigma factor binding [GO:0045152]; enzyme activator activity [GO:0008047]; enzyme inhibitor activity [GO:0004857]; enzyme regulator activity [GO:0030234]; phosphotransferase activity, nitrogenous group as acceptor [GO:0016775]	phosphoenolpyruvate-dependent sugar phosphotransferase system [GO:0009401]; positive regulation of glycogen catabolic process [GO:0045819]; regulation of carbon utilization [GO:0043609]	3380
Glycolysis/Gluconeogenesis	P69783	crr	PTS system glucose-specific EIIA component (EIIA-Glc) (EIII-Glc) (Glucose-specific phosphotransferase enzyme IIA component)	33524	25210	kinase activity [GO:0016301]; metal ion binding [GO:0046872]	negative regulation of carbohydrate metabolic process [GO:0045912]; negative regulation of maltose transport [GO:1902344]; negative regulation of transmembrane transport [GO:0034763]; phosphoenolpyruvate-dependent sugar phosphotransferase system [GO:0009401]	P69786	ptsG	PTS system glucose-specific EIICB component (EIICB-Glc) (EII-Glc) [Includes: Glucose permease IIC component (PTS system glucose-specific EIIC component); Glucose-specific phosphotransferase enzyme IIB component (EC 2.7.1.199) (PTS system glucose-specific EIIB component)]	2775	1617	glucose transmembrane transporter activity [GO:0005355]; kinase activity [GO:0016301]; protein-N(PI)-phosphohistidine-sugar phosphotransferase activity [GO:0008982]; protein-phosphocysteine-glucose phosphotransferase system transporter activity [GO:0090564]	glucose import across plasma membrane [GO:0098708]; glucose transmembrane transport [GO:1904659]; phosphoenolpyruvate-dependent sugar phosphotransferase system [GO:0009401]; regulation of DNA-templated transcription [GO:0006355]	3286
Glycolysis/Gluconeogenesis	P69786	ptsG	PTS system glucose-specific EIICB component (EIICB-Glc) (EII-Glc) [Includes: Glucose permease IIC component (PTS system glucose-specific EIIC component); Glucose-specific phosphotransferase enzyme IIB component (EC 2.7.1.199) (PTS system glucose-specific EIIB component)]	2775	1617	glucose transmembrane transporter activity [GO:0005355]; kinase activity [GO:0016301]; protein-N(PI)-phosphohistidine-sugar phosphotransferase activity [GO:0008982]; protein-phosphocysteine-glucose phosphotransferase system transporter activity [GO:0090564]	glucose import across plasma membrane [GO:0098708]; glucose transmembrane transport [GO:1904659]; phosphoenolpyruvate-dependent sugar phosphotransferase system [GO:0009401]; regulation of DNA-templated transcription [GO:0006355]	P0A6V8	glk	Glucokinase (EC 2.7.1.2) (Glucose kinase)	497	610	ATP binding [GO:0005524]; glucokinase activity [GO:0004340]; glucose binding [GO:0005536]	glycolytic process [GO:0006096]	606
Glycolysis/Gluconeogenesis	P69786	ptsG	PTS system glucose-specific EIICB component (EIICB-Glc) (EII-Glc) [Includes: Glucose permease IIC component (PTS system glucose-specific EIIC component); Glucose-specific phosphotransferase enzyme IIB component (EC 2.7.1.199) (PTS system glucose-specific EIIB component)]	2775	1617	glucose transmembrane transporter activity [GO:0005355]; kinase activity [GO:0016301]; protein-N(PI)-phosphohistidine-sugar phosphotransferase activity [GO:0008982]; protein-phosphocysteine-glucose phosphotransferase system transporter activity [GO:0090564]	glucose import across plasma membrane [GO:0098708]; glucose transmembrane transport [GO:1904659]; phosphoenolpyruvate-dependent sugar phosphotransferase system [GO:0009401]; regulation of DNA-templated transcription [GO:0006355]	P50456	mlc	DNA-binding transcriptional repressor Mlc (Making large colonies protein) (Membrane linked control)	19	55	DNA binding [GO:0003677]; identical protein binding [GO:0042802]; metal ion binding [GO:0046872]	DNA-templated transcription [GO:0006351]; regulation of DNA-templated transcription [GO:0006355]	3212
Glycolysis/Gluconeogenesis	P69786	ptsG	PTS system glucose-specific EIICB component (EIICB-Glc) (EII-Glc) [Includes: Glucose permease IIC component (PTS system glucose-specific EIIC component); Glucose-specific phosphotransferase enzyme IIB component (EC 2.7.1.199) (PTS system glucose-specific EIIB component)]	2775	1617	glucose transmembrane transporter activity [GO:0005355]; kinase activity [GO:0016301]; protein-N(PI)-phosphohistidine-sugar phosphotransferase activity [GO:0008982]; protein-phosphocysteine-glucose phosphotransferase system transporter activity [GO:0090564]	glucose import across plasma membrane [GO:0098708]; glucose transmembrane transport [GO:1904659]; phosphoenolpyruvate-dependent sugar phosphotransferase system [GO:0009401]; regulation of DNA-templated transcription [GO:0006355]	P69783	crr	PTS system glucose-specific EIIA component (EIIA-Glc) (EIII-Glc) (Glucose-specific phosphotransferase enzyme IIA component)	33524	25210	kinase activity [GO:0016301]; metal ion binding [GO:0046872]	negative regulation of carbohydrate metabolic process [GO:0045912]; negative regulation of maltose transport [GO:1902344]; negative regulation of transmembrane transport [GO:0034763]; phosphoenolpyruvate-dependent sugar phosphotransferase system [GO:0009401]	3286
Glycolysis/Gluconeogenesis	P75691	yahK	Aldehyde reductase YahK (EC 1.1.1.2) (Zinc-dependent alcohol dehydrogenase YahK)	1474	877	alcohol dehydrogenase (NADP+) activity [GO:0008106]; oxidoreductase activity, acting on the CH-OH group of donors, NAD or NADP as acceptor [GO:0016616]; zinc ion binding [GO:0008270]		P0AAF3	araG	Arabinose import ATP-binding protein AraG (EC 7.5.2.12)	#N/A	#N/A	ABC-type L-arabinose transporter activity [GO:0015612]; ATP binding [GO:0005524]; ATP hydrolysis activity [GO:0016887]	L-arabinose transmembrane transport [GO:0042882]	3208
Glyoxylate and dicarboxylate metabolism	P05847	ttdA	L(+)-tartrate dehydratase subunit alpha (L-TTD alpha) (EC 4.2.1.32)	#N/A	#N/A	4 iron, 4 sulfur cluster binding [GO:0051539]; L(+)-tartrate dehydratase activity [GO:0008730]; metal ion binding [GO:0046872]	single-species biofilm formation [GO:0044010]; tartrate catabolic process [GO:1901276]; tartrate metabolic process [GO:1901275]	P0ACL0	glpR	Glycerol-3-phosphate regulon repressor	#N/A	#N/A	cis-regulatory region sequence-specific DNA binding [GO:0000987]; DNA-binding transcription factor activity [GO:0003700]	glycerol metabolic process [GO:0006071]; negative regulation of DNA-templated transcription [GO:0045892]	4461
Glyoxylate and dicarboxylate metabolism	P0A6T9	gcvH	Glycine cleavage system H protein	648	1085		glycine decarboxylation via glycine cleavage system [GO:0019464]; one-carbon metabolic process [GO:0006730]	P18196	minC	Septum site-determining protein MinC	171	163	identical protein binding [GO:0042802]	cell division [GO:0051301]; cell morphogenesis [GO:0000902]; division septum assembly [GO:0000917]; regulation of cell division [GO:0051302]; regulation of division septum assembly [GO:0032955]	3499
Glyoxylate and dicarboxylate metabolism	P0A6T9	gcvH	Glycine cleavage system H protein	648	1085		glycine decarboxylation via glycine cleavage system [GO:0019464]; one-carbon metabolic process [GO:0006730]	P33195	gcvP	Glycine dehydrogenase (decarboxylating) (EC 1.4.4.2) (Glycine cleavage system P-protein) (Glycine decarboxylase) (Glycine dehydrogenase (aminomethyl-transferring))	337	1071	glycine binding [GO:0016594]; glycine dehydrogenase (decarboxylating) activity [GO:0004375]; identical protein binding [GO:0042802]; pyridoxal phosphate binding [GO:0030170]	glycine decarboxylation via glycine cleavage system [GO:0019464]; one-carbon metabolic process [GO:0006730]	7427
Glyoxylate and dicarboxylate metabolism	P0A825	glyA	Serine hydroxymethyltransferase (SHMT) (Serine methylase) (EC 2.1.2.1)	24510	10374	glycine hydroxymethyltransferase activity [GO:0004372]; identical protein binding [GO:0042802]; L-allo-threonine aldolase activity [GO:0008732]; protein homodimerization activity [GO:0042803]; pyridoxal phosphate binding [GO:0030170]; zinc ion binding [GO:0008270]	glycine biosynthetic process from serine [GO:0019264]; glycine catabolic process [GO:0006546]; L-serine biosynthetic process [GO:0006564]; L-serine catabolic process [GO:0006565]; tetrahydrofolate interconversion [GO:0035999]; tetrahydrofolate metabolic process [GO:0046653]	P0A6E4	argG	Argininosuccinate synthase (EC 6.3.4.5) (Citrulline--aspartate ligase)	8325	1035	argininosuccinate synthase activity [GO:0004055]; ATP binding [GO:0005524]; identical protein binding [GO:0042802]; protein homodimerization activity [GO:0042803]	arginine biosynthetic process [GO:0006526]; argininosuccinate metabolic process [GO:0000053]; urea cycle [GO:0000050]	8529
Glyoxylate and dicarboxylate metabolism	P0A955	eda	KHG/KDPG aldolase [Includes: 4-hydroxy-2-oxoglutarate aldolase (EC 4.1.3.16) (2-keto-4-hydroxyglutarate aldolase) (KHG-aldolase); 2-dehydro-3-deoxy-phosphogluconate aldolase (EC 4.1.2.14) (2-keto-3-deoxy-6-phosphogluconate aldolase) (KDPG-aldolase) (Phospho-2-dehydro-3-deoxygluconate aldolase) (Phospho-2-keto-3-deoxygluconate aldolase)]	#N/A	#N/A	(4S)-4-hydroxy-2-oxoglutarate aldolase activity [GO:0106009]; 2-dehydro-3-deoxy-phosphogluconate aldolase activity [GO:0008675]; 4-hydroxy-2-oxoglutarate aldolase activity [GO:0008700]; identical protein binding [GO:0042802]; oxaloacetate decarboxylase activity [GO:0008948]; oxo-acid-lyase activity [GO:0016833]		P06864	ebgA	Evolved beta-galactosidase subunit alpha (Beta-gal) (EC 3.2.1.23) (Lactase)	#N/A	#N/A	beta-galactosidase activity [GO:0004565]; carbohydrate binding [GO:0030246]	lactose catabolic process [GO:0005990]	3933
Glyoxylate and dicarboxylate metabolism	P0A9C5	glnA	Glutamine synthetase (GS) (EC 6.3.1.2) (Glutamate--ammonia ligase) (Glutamine synthetase I beta) (GSI beta)	#N/A	#N/A	ATP binding [GO:0005524]; glutamine synthetase activity [GO:0004356]; identical protein binding [GO:0042802]; metal ion binding [GO:0046872]	ammonia assimilation cycle [GO:0019676]; glutamine biosynthetic process [GO:0006542]; nitrogen utilization [GO:0019740]; response to radiation [GO:0009314]	Q46896	ygbT	CRISPR-associated endonuclease Cas1 (EC 3.1.-.-)	#N/A	#N/A	5'-flap endonuclease activity [GO:0017108]; crossover junction DNA endonuclease activity [GO:0008821]; DNA binding [GO:0003677]; identical protein binding [GO:0042802]; metal ion binding [GO:0046872]; protein homodimerization activity [GO:0042803]	CRISPR-cas system [GO:0099048]; defense response to virus [GO:0051607]; DNA damage response [GO:0006974]; DNA repair [GO:0006281]; maintenance of CRISPR repeat elements [GO:0043571]	3065
Glyoxylate and dicarboxylate metabolism	P0A9P0	lpdA	Dihydrolipoyl dehydrogenase (EC 1.8.1.4) (Dihydrolipoamide dehydrogenase) (E3 component of pyruvate and 2-oxoglutarate dehydrogenases complexes) (Glycine cleavage system L protein)	12596	30101	dihydrolipoyl dehydrogenase activity [GO:0004148]; disulfide oxidoreductase activity [GO:0015036]; flavin adenine dinucleotide binding [GO:0050660]; identical protein binding [GO:0042802]; zinc ion binding [GO:0008270]	2-oxoglutarate metabolic process [GO:0006103]; glycine decarboxylation via glycine cleavage system [GO:0019464]; one-carbon metabolic process [GO:0006730]; pyruvate catabolic process [GO:0042867]; pyruvate metabolic process [GO:0006090]; response to oxidative stress [GO:0006979]; tricarboxylic acid cycle [GO:0006099]	P03018	uvrD	DNA helicase II (EC 5.6.2.4) (DNA 3'-5' helicase II)	31	119	3'-5' DNA helicase activity [GO:0043138]; ATP binding [GO:0005524]; ATP hydrolysis activity [GO:0016887]; DNA binding [GO:0003677]; DNA helicase activity [GO:0003678]; DNA translocase activity [GO:0015616]; isomerase activity [GO:0016853]; protein homodimerization activity [GO:0042803]; single-stranded DNA helicase activity [GO:0017116]	DNA duplex unwinding [GO:0032508]; DNA unwinding involved in DNA replication [GO:0006268]; mismatch repair [GO:0006298]; mismatch repair involved in maintenance of fidelity involved in DNA-dependent DNA replication [GO:0070716]; nucleotide-excision repair [GO:0006289]; nucleotide-excision repair, DNA duplex unwinding [GO:0000717]; recombinational repair [GO:0000725]; replication fork processing […	9326
Glyoxylate and dicarboxylate metabolism	P0A9P0	lpdA	Dihydrolipoyl dehydrogenase (EC 1.8.1.4) (Dihydrolipoamide dehydrogenase) (E3 component of pyruvate and 2-oxoglutarate dehydrogenases complexes) (Glycine cleavage system L protein)	12596	30101	dihydrolipoyl dehydrogenase activity [GO:0004148]; disulfide oxidoreductase activity [GO:0015036]; flavin adenine dinucleotide binding [GO:0050660]; identical protein binding [GO:0042802]; zinc ion binding [GO:0008270]	2-oxoglutarate metabolic process [GO:0006103]; glycine decarboxylation via glycine cleavage system [GO:0019464]; one-carbon metabolic process [GO:0006730]; pyruvate catabolic process [GO:0042867]; pyruvate metabolic process [GO:0006090]; response to oxidative stress [GO:0006979]; tricarboxylic acid cycle [GO:0006099]	P06959	aceF	Dihydrolipoyllysine-residue acetyltransferase component of pyruvate dehydrogenase complex (EC 2.3.1.12) (Dihydrolipoamide acetyltransferase component of pyruvate dehydrogenase complex) (E2)	9057	22341	acetyltransferase activity [GO:0016407]; dihydrolipoyllysine-residue acetyltransferase activity [GO:0004742]; lipoic acid binding [GO:0031405]	acetyl-CoA biosynthetic process from pyruvate [GO:0006086]; glycolytic process [GO:0006096]; pyruvate catabolic process [GO:0042867]; pyruvate metabolic process [GO:0006090]	8217
Glyoxylate and dicarboxylate metabolism	P0A9P0	lpdA	Dihydrolipoyl dehydrogenase (EC 1.8.1.4) (Dihydrolipoamide dehydrogenase) (E3 component of pyruvate and 2-oxoglutarate dehydrogenases complexes) (Glycine cleavage system L protein)	12596	30101	dihydrolipoyl dehydrogenase activity [GO:0004148]; disulfide oxidoreductase activity [GO:0015036]; flavin adenine dinucleotide binding [GO:0050660]; identical protein binding [GO:0042802]; zinc ion binding [GO:0008270]	2-oxoglutarate metabolic process [GO:0006103]; glycine decarboxylation via glycine cleavage system [GO:0019464]; one-carbon metabolic process [GO:0006730]; pyruvate catabolic process [GO:0042867]; pyruvate metabolic process [GO:0006090]; response to oxidative stress [GO:0006979]; tricarboxylic acid cycle [GO:0006099]	P0AAR3	ybaK	Cys-tRNA(Pro)/Cys-tRNA(Cys) deacylase YbaK (EC 4.2.-.-)	519	761	aminoacyl-tRNA editing activity [GO:0002161]; Cys-tRNA(Pro) hydrolase activity [GO:0043907]; lyase activity [GO:0016829]	aminoacyl-tRNA metabolism involved in translational fidelity [GO:0106074]; response to X-ray [GO:0010165]; translation [GO:0006412]	6260
Glyoxylate and dicarboxylate metabolism	P0A9P0	lpdA	Dihydrolipoyl dehydrogenase (EC 1.8.1.4) (Dihydrolipoamide dehydrogenase) (E3 component of pyruvate and 2-oxoglutarate dehydrogenases complexes) (Glycine cleavage system L protein)	12596	30101	dihydrolipoyl dehydrogenase activity [GO:0004148]; disulfide oxidoreductase activity [GO:0015036]; flavin adenine dinucleotide binding [GO:0050660]; identical protein binding [GO:0042802]; zinc ion binding [GO:0008270]	2-oxoglutarate metabolic process [GO:0006103]; glycine decarboxylation via glycine cleavage system [GO:0019464]; one-carbon metabolic process [GO:0006730]; pyruvate catabolic process [GO:0042867]; pyruvate metabolic process [GO:0006090]; response to oxidative stress [GO:0006979]; tricarboxylic acid cycle [GO:0006099]	P0AFG6	sucB	Dihydrolipoyllysine-residue succinyltransferase component of 2-oxoglutarate dehydrogenase complex (EC 2.3.1.61) (2-oxoglutarate dehydrogenase complex component E2) (OGDC-E2) (Dihydrolipoamide succinyltransferase component of 2-oxoglutarate dehydrogenase complex)	5252	15565	dihydrolipoyllysine-residue succinyltransferase activity [GO:0004149]; lipoic acid binding [GO:0031405]	L-lysine catabolic process to acetyl-CoA via saccharopine [GO:0033512]; tricarboxylic acid cycle [GO:0006099]	8217
Glyoxylate and dicarboxylate metabolism	P0A9P0	lpdA	Dihydrolipoyl dehydrogenase (EC 1.8.1.4) (Dihydrolipoamide dehydrogenase) (E3 component of pyruvate and 2-oxoglutarate dehydrogenases complexes) (Glycine cleavage system L protein)	12596	30101	dihydrolipoyl dehydrogenase activity [GO:0004148]; disulfide oxidoreductase activity [GO:0015036]; flavin adenine dinucleotide binding [GO:0050660]; identical protein binding [GO:0042802]; zinc ion binding [GO:0008270]	2-oxoglutarate metabolic process [GO:0006103]; glycine decarboxylation via glycine cleavage system [GO:0019464]; one-carbon metabolic process [GO:0006730]; pyruvate catabolic process [GO:0042867]; pyruvate metabolic process [GO:0006090]; response to oxidative stress [GO:0006979]; tricarboxylic acid cycle [GO:0006099]	P39346	idnD	L-idonate 5-dehydrogenase (NAD(P)(+)) (EC 1.1.1.264)	#N/A	#N/A	L-idonate 5-dehydrogenase (NAD+) activity [GO:0102198]; L-idonate 5-dehydrogenase activity [GO:0050572]; metal ion binding [GO:0046872]	D-gluconate metabolic process [GO:0019521]; L-idonate catabolic process [GO:0046183]	7546
Glyoxylate and dicarboxylate metabolism	P0A9P0	lpdA	Dihydrolipoyl dehydrogenase (EC 1.8.1.4) (Dihydrolipoamide dehydrogenase) (E3 component of pyruvate and 2-oxoglutarate dehydrogenases complexes) (Glycine cleavage system L protein)	12596	30101	dihydrolipoyl dehydrogenase activity [GO:0004148]; disulfide oxidoreductase activity [GO:0015036]; flavin adenine dinucleotide binding [GO:0050660]; identical protein binding [GO:0042802]; zinc ion binding [GO:0008270]	2-oxoglutarate metabolic process [GO:0006103]; glycine decarboxylation via glycine cleavage system [GO:0019464]; one-carbon metabolic process [GO:0006730]; pyruvate catabolic process [GO:0042867]; pyruvate metabolic process [GO:0006090]; response to oxidative stress [GO:0006979]; tricarboxylic acid cycle [GO:0006099]	P75989	bluR	HTH-type transcriptional repressor BluR	2	2	DNA binding [GO:0003677]; DNA-binding transcription factor activity [GO:0003700]	negative regulation of DNA-templated transcription [GO:0045892]	8843
Glyoxylate and dicarboxylate metabolism	P0AAJ5	fdoH	Formate dehydrogenase-O iron-sulfur subunit (Aerobic formate dehydrogenase iron-sulfur subunit) (FDH-Z subunit beta) (Formate dehydrogenase-O subunit beta)	4	800	4 iron, 4 sulfur cluster binding [GO:0051539]; formate dehydrogenase (quinone) activity [GO:0036397]; metal ion binding [GO:0046872]	anaerobic electron transport chain [GO:0019645]; cellular respiration [GO:0045333]; formate oxidation [GO:0015944]; heme oxidation [GO:0006788]	P03734	G	Tail assembly protein G (Gene product G) (gpG) (Minor tail protein G) (Tail assembly chaperone) (TAC)	#N/A	#N/A		viral tail assembly [GO:0098003]	#N/A
Glyoxylate and dicarboxylate metabolism	P0ABH7	gltA	Citrate synthase (EC 2.3.3.16)	9671	16361	citrate (Si)-synthase activity [GO:0004108]; identical protein binding [GO:0042802]; NADH binding [GO:0070404]	protein hexamerization [GO:0034214]; tricarboxylic acid cycle [GO:0006099]	P0AD61	pykF	Pyruvate kinase I (EC 2.7.1.40) (PK-1)	8902	10333	ATP binding [GO:0005524]; identical protein binding [GO:0042802]; kinase activity [GO:0016301]; magnesium ion binding [GO:0000287]; potassium ion binding [GO:0030955]; pyruvate kinase activity [GO:0004743]	glycolytic process [GO:0006096]; response to heat [GO:0009408]	7855
Glyoxylate and dicarboxylate metabolism	P0ABH7	gltA	Citrate synthase (EC 2.3.3.16)	9671	16361	citrate (Si)-synthase activity [GO:0004108]; identical protein binding [GO:0042802]; NADH binding [GO:0070404]	protein hexamerization [GO:0034214]; tricarboxylic acid cycle [GO:0006099]	P76407	yegS	Lipid kinase YegS (EC 2.7.1.-)	42	41	ATP binding [GO:0005524]; lipid kinase activity [GO:0001727]; magnesium ion binding [GO:0000287]	phospholipid biosynthetic process [GO:0008654]	6233
Glyoxylate and dicarboxylate metabolism	P0AEP9	glcD	Glycolate oxidase subunit GlcD (EC 1.1.99.14) (Glycolate dehydrogenase subunit GlcD)	33	97	(S)-2-hydroxy-acid oxidase activity [GO:0003973]; D-2-hydroxy-acid dehydrogenase activity [GO:0047809]; FAD binding [GO:0071949]; glycolate dehydrogenase activity [GO:0019154]	DNA damage response [GO:0006974]; glycolate catabolic process [GO:0046296]	P0A8Z0	yciA	Acyl-CoA thioester hydrolase YciA (EC 3.1.2.-) (Protein P14)	67	73	long-chain fatty acyl-CoA hydrolase activity [GO:0052816]	acyl-CoA metabolic process [GO:0006637]; butyryl-CoA catabolic process to butyrate [GO:0044581]; fatty acid catabolic process [GO:0009062]	5677
Glyoxylate and dicarboxylate metabolism	P0AEP9	glcD	Glycolate oxidase subunit GlcD (EC 1.1.99.14) (Glycolate dehydrogenase subunit GlcD)	33	97	(S)-2-hydroxy-acid oxidase activity [GO:0003973]; D-2-hydroxy-acid dehydrogenase activity [GO:0047809]; FAD binding [GO:0071949]; glycolate dehydrogenase activity [GO:0019154]	DNA damage response [GO:0006974]; glycolate catabolic process [GO:0046296]	P19636	eutC	Ethanolamine ammonia-lyase small subunit (EAL small subunit) (EC 4.3.1.7) (Ethanolamine ammonia-lyase beta subunit) (Ethanolamine ammonia-lyase light chain) (Ethanolamine deaminase small subunit)	12	13	cobalamin binding [GO:0031419]; ethanolamine ammonia-lyase activity [GO:0008851]	amino acid metabolic process [GO:0006520]; ethanolamine catabolic process [GO:0046336]	1755
Glyoxylate and dicarboxylate metabolism	P21179	katE	Catalase HPII (EC 1.11.1.6) (Hydroxyperoxidase II)	1180	761	catalase activity [GO:0004096]; heme binding [GO:0020037]; identical protein binding [GO:0042802]; iron ion binding [GO:0005506]	DNA damage response [GO:0006974]; hydrogen peroxide catabolic process [GO:0042744]; hyperosmotic response [GO:0006972]; response to oxidative stress [GO:0006979]	P0AEM6	fliA	RNA polymerase sigma factor FliA (RNA polymerase sigma factor for flagellar operon) (Sigma F) (Sigma-27) (Sigma-28)	1	3	DNA binding [GO:0003677]; DNA-directed 5'-3' RNA polymerase activity [GO:0003899]; sigma factor activity [GO:0016987]	bacterial-type flagellum assembly [GO:0044780]; bacterial-type flagellum-dependent cell motility [GO:0071973]; DNA-templated transcription initiation [GO:0006352]; regulation of DNA-templated transcription [GO:0006355]; regulation of DNA-templated transcription initiation [GO:2000142]	3390
Glyoxylate and dicarboxylate metabolism	P25516	acnA	Aconitate hydratase A (ACN) (Aconitase) (EC 4.2.1.3) (Iron-responsive protein-like) (IRP-like) (RNA-binding protein) (Stationary phase enzyme)	#N/A	#N/A	4 iron, 4 sulfur cluster binding [GO:0051539]; aconitate hydratase activity [GO:0003994]; iron ion binding [GO:0005506]; iron-responsive element binding [GO:0030350]; metal ion binding [GO:0046872]; mRNA 3'-UTR binding [GO:0003730]; mRNA binding [GO:0003729]	anaerobic respiration [GO:0009061]; citrate metabolic process [GO:0006101]; glyoxylate cycle [GO:0006097]; response to oxidative stress [GO:0006979]; tricarboxylic acid cycle [GO:0006099]	P31551	caiD	Carnitinyl-CoA dehydratase (EC 4.2.1.149) (Crotonobetainyl-CoA hydratase)	#N/A	#N/A	carnitine racemase activity [GO:0008809]; crotonyl-CoA hydratase activity [GO:0120092]; L-carnitine CoA-transferase activity [GO:0008735]	carnitine catabolic process [GO:0042413]; fatty acid beta-oxidation [GO:0006635]	6749
Glyoxylate and dicarboxylate metabolism	P27550	acs	Acetyl-coenzyme A synthetase (AcCoA synthetase) (Acs) (EC 6.2.1.1) (Acetate--CoA ligase) (Acyl-activating enzyme)	995	2346	acetate-CoA ligase activity [GO:0003987]; AMP binding [GO:0016208]; ATP binding [GO:0005524]; metal ion binding [GO:0046872]; propionate-CoA ligase activity [GO:0050218]; protein lysine deacetylase activity [GO:0033558]	acetate catabolic process [GO:0045733]; acetyl-CoA biosynthetic process [GO:0006085]; acetyl-CoA biosynthetic process from acetate [GO:0019427]; chemotaxis [GO:0006935]; peptidyl-lysine acetylation [GO:0018394]; post-translational protein acetylation [GO:0034421]	P39176	erfK	Probable L,D-transpeptidase ErfK/SrfK (EC 2.-.-.-)	69	74	glycosyltransferase activity [GO:0016757]; peptidoglycan L,D-transpeptidase activity [GO:0071972]	cell wall organization [GO:0071555]; peptidoglycan-protein cross-linking [GO:0018104]; regulation of cell shape [GO:0008360]	5528
Glyoxylate and dicarboxylate metabolism	P30147	hyi	Hydroxypyruvate isomerase (EC 5.3.1.22) (Glyoxylate-induced protein)	#N/A	#N/A	hydroxypyruvate isomerase activity [GO:0008903]; protein homodimerization activity [GO:0042803]	glyoxylate metabolic process [GO:0046487]	P30750	metN	Methionine import ATP-binding protein MetN (EC 7.4.2.11)	1090	674	ABC-type D-methionine transporter activity [GO:0033232]; ATP binding [GO:0005524]; ATP hydrolysis activity [GO:0016887]; ATPase-coupled transmembrane transporter activity [GO:0042626]; L-methionine transmembrane transporter activity [GO:0015191]	D-methionine transmembrane transport [GO:0048473]; methionine import across plasma membrane [GO:1903692]	1845
Glyoxylate and dicarboxylate metabolism	P32176	fdoG	Formate dehydrogenase-O major subunit (EC 1.17.1.9) (Aerobic formate dehydrogenase major subunit) (FDH-Z subunit alpha) (Formate dehydrogenase-O subunit alpha)	13	2034	4 iron, 4 sulfur cluster binding [GO:0051539]; electron transfer activity [GO:0009055]; formate dehydrogenase (cytochrome-c-553) activity [GO:0047111]; formate dehydrogenase (NAD+) activity [GO:0008863]; formate dehydrogenase (quinone) activity [GO:0036397]; molybdenum ion binding [GO:0030151]; molybdopterin cofactor binding [GO:0043546]	anaerobic electron transport chain [GO:0019645]; anaerobic respiration [GO:0009061]; cellular respiration [GO:0045333]; DNA damage response [GO:0006974]; formate oxidation [GO:0015944]; heme oxidation [GO:0006788]	P0AAJ5	fdoH	Formate dehydrogenase-O iron-sulfur subunit (Aerobic formate dehydrogenase iron-sulfur subunit) (FDH-Z subunit beta) (Formate dehydrogenase-O subunit beta)	4	800	4 iron, 4 sulfur cluster binding [GO:0051539]; formate dehydrogenase (quinone) activity [GO:0036397]; metal ion binding [GO:0046872]	anaerobic electron transport chain [GO:0019645]; cellular respiration [GO:0045333]; formate oxidation [GO:0015944]; heme oxidation [GO:0006788]	4027
Glyoxylate and dicarboxylate metabolism	P32662	gph	Phosphoglycolate phosphatase (PGP) (PGPase) (EC 3.1.3.18)	738	882	chloride ion binding [GO:0031404]; magnesium ion binding [GO:0000287]; phosphoglycolate phosphatase activity [GO:0008967]	carbohydrate metabolic process [GO:0005975]; DNA repair [GO:0006281]; glycolate biosynthetic process [GO:0046295]	P09394	glpQ	Glycerophosphodiester phosphodiesterase, periplasmic (Glycerophosphoryl diester phosphodiesterase, periplasmic) (EC 3.1.4.46)	164	1298	calcium ion binding [GO:0005509]; glycerophosphodiester phosphodiesterase activity [GO:0008889]; metal ion binding [GO:0046872]	glycerol metabolic process [GO:0006071]; glycerophospholipid catabolic process [GO:0046475]	7798
Glyoxylate and dicarboxylate metabolism	P32662	gph	Phosphoglycolate phosphatase (PGP) (PGPase) (EC 3.1.3.18)	738	882	chloride ion binding [GO:0031404]; magnesium ion binding [GO:0000287]; phosphoglycolate phosphatase activity [GO:0008967]	carbohydrate metabolic process [GO:0005975]; DNA repair [GO:0006281]; glycolate biosynthetic process [GO:0046295]	P0A6S0	flgH	Flagellar L-ring protein (Basal body L-ring protein)	0	2	cytoskeletal motor activity [GO:0003774]	bacterial-type flagellum-dependent cell motility [GO:0071973]; response to osmotic stress [GO:0006970]	3272
Glyoxylate and dicarboxylate metabolism	P32662	gph	Phosphoglycolate phosphatase (PGP) (PGPase) (EC 3.1.3.18)	738	882	chloride ion binding [GO:0031404]; magnesium ion binding [GO:0000287]; phosphoglycolate phosphatase activity [GO:0008967]	carbohydrate metabolic process [GO:0005975]; DNA repair [GO:0006281]; glycolate biosynthetic process [GO:0046295]	P0A7U3	rpsS	Small ribosomal subunit protein uS19 (30S ribosomal protein S19)	19008	51051	rRNA binding [GO:0019843]; structural constituent of ribosome [GO:0003735]; tRNA binding [GO:0000049]	cytoplasmic translation [GO:0002181]; ribosomal small subunit assembly [GO:0000028]	9258
Glyoxylate and dicarboxylate metabolism	P32662	gph	Phosphoglycolate phosphatase (PGP) (PGPase) (EC 3.1.3.18)	738	882	chloride ion binding [GO:0031404]; magnesium ion binding [GO:0000287]; phosphoglycolate phosphatase activity [GO:0008967]	carbohydrate metabolic process [GO:0005975]; DNA repair [GO:0006281]; glycolate biosynthetic process [GO:0046295]	P0A887	ubiE	Ubiquinone/menaquinone biosynthesis C-methyltransferase UbiE (EC 2.1.1.163) (EC 2.1.1.201) (2-methoxy-6-polyprenyl-1,4-benzoquinol methylase) (Demethylmenaquinone methyltransferase)	929	1739	2-polyprenyl-6-methoxy-1,4-benzoquinone methyltransferase activity [GO:0008425]; demethylmenaquinone methyltransferase activity [GO:0043770]; S-adenosylmethionine:2-demethylmenaquinol methyltransferase activity [GO:0102094]; S-adenosylmethionine:2-demethylmenaquinol-7 methyltransferase activity [GO:0102955]; S-adenosylmethionine:2-demethylquinol-8 methyltransferase activity [GO:0102027]	aerobic respiration [GO:0009060]; menaquinone biosynthetic process [GO:0009234]; methylation [GO:0032259]; ubiquinone biosynthetic process [GO:0006744]	9251
Glyoxylate and dicarboxylate metabolism	P32662	gph	Phosphoglycolate phosphatase (PGP) (PGPase) (EC 3.1.3.18)	738	882	chloride ion binding [GO:0031404]; magnesium ion binding [GO:0000287]; phosphoglycolate phosphatase activity [GO:0008967]	carbohydrate metabolic process [GO:0005975]; DNA repair [GO:0006281]; glycolate biosynthetic process [GO:0046295]	P0A8I5	trmB	tRNA (guanine-N(7)-)-methyltransferase (EC 2.1.1.33) (tRNA (guanine(46)-N(7))-methyltransferase) (tRNA(m7G46)-methyltransferase)	443	895	tRNA (guanine(46)-N7)-methyltransferase activity [GO:0008176]	RNA (guanine-N7)-methylation [GO:0036265]; tRNA (guanine-N7)-methylation [GO:0106004]; tRNA methylation [GO:0030488]	8064
Glyoxylate and dicarboxylate metabolism	P32662	gph	Phosphoglycolate phosphatase (PGP) (PGPase) (EC 3.1.3.18)	738	882	chloride ion binding [GO:0031404]; magnesium ion binding [GO:0000287]; phosphoglycolate phosphatase activity [GO:0008967]	carbohydrate metabolic process [GO:0005975]; DNA repair [GO:0006281]; glycolate biosynthetic process [GO:0046295]	P0A988	dnaN	Beta sliding clamp (Beta clamp) (Sliding clamp) (Beta-clamp processivity factor) (DNA polymerase III beta sliding clamp subunit)	577	906	3'-5' exonuclease activity [GO:0008408]; DNA binding [GO:0003677]; DNA-directed DNA polymerase activity [GO:0003887]; identical protein binding [GO:0042802]; protein homodimerization activity [GO:0042803]	bacterial-type DNA replication [GO:0044787]; DNA damage response [GO:0006974]; DNA strand elongation involved in DNA replication [GO:0006271]; DNA-templated DNA replication [GO:0006261]; error-prone translesion synthesis [GO:0042276]; negative regulation of DNA-templated DNA replication initiation [GO:0032297]; regulation of DNA-templated DNA replication initiation [GO:0030174]	9225
Glyoxylate and dicarboxylate metabolism	P32662	gph	Phosphoglycolate phosphatase (PGP) (PGPase) (EC 3.1.3.18)	738	882	chloride ion binding [GO:0031404]; magnesium ion binding [GO:0000287]; phosphoglycolate phosphatase activity [GO:0008967]	carbohydrate metabolic process [GO:0005975]; DNA repair [GO:0006281]; glycolate biosynthetic process [GO:0046295]	P10908	ugpQ	Glycerophosphodiester phosphodiesterase, cytoplasmic (Glycerophosphoryl diester phosphodiesterase, cytoplasmic) (EC 3.1.4.46)	195	181	glycerophosphocholine phosphodiesterase activity [GO:0047389]; glycerophosphodiester phosphodiesterase activity [GO:0008889]; glycerophosphoinositol glycerophosphodiesterase activity [GO:0047395]; magnesium ion binding [GO:0000287]	glycerol metabolic process [GO:0006071]; lipid metabolic process [GO:0006629]	7798
Glyoxylate and dicarboxylate metabolism	P32662	gph	Phosphoglycolate phosphatase (PGP) (PGPase) (EC 3.1.3.18)	738	882	chloride ion binding [GO:0031404]; magnesium ion binding [GO:0000287]; phosphoglycolate phosphatase activity [GO:0008967]	carbohydrate metabolic process [GO:0005975]; DNA repair [GO:0006281]; glycolate biosynthetic process [GO:0046295]	Q47153	lfhA	Putative truncated flagellar export/assembly protein LfhA	#N/A	#N/A		bacterial-type flagellum assembly [GO:0044780]; protein secretion [GO:0009306]	8574
Glyoxylate and dicarboxylate metabolism	P33195	gcvP	Glycine dehydrogenase (decarboxylating) (EC 1.4.4.2) (Glycine cleavage system P-protein) (Glycine decarboxylase) (Glycine dehydrogenase (aminomethyl-transferring))	337	1071	glycine binding [GO:0016594]; glycine dehydrogenase (decarboxylating) activity [GO:0004375]; identical protein binding [GO:0042802]; pyridoxal phosphate binding [GO:0030170]	glycine decarboxylation via glycine cleavage system [GO:0019464]; one-carbon metabolic process [GO:0006730]	P0A6T9	gcvH	Glycine cleavage system H protein	648	1085		glycine decarboxylation via glycine cleavage system [GO:0019464]; one-carbon metabolic process [GO:0006730]	7427
Glyoxylate and dicarboxylate metabolism	P37330	glcB	Malate synthase G (MSG) (EC 2.3.3.9)	282	632	magnesium ion binding [GO:0000287]; malate synthase activity [GO:0004474]	glyoxylate catabolic process [GO:0009436]; glyoxylate cycle [GO:0006097]; tricarboxylic acid cycle [GO:0006099]	P07118	valS	Valine--tRNA ligase (EC 6.1.1.9) (Valyl-tRNA synthetase) (ValRS)	1719	3107	aminoacyl-tRNA editing activity [GO:0002161]; ATP binding [GO:0005524]; magnesium ion binding [GO:0000287]; valine-tRNA ligase activity [GO:0004832]	cytosolic valyl-tRNA aminoacylation [GO:0061475]; positive regulation of translational fidelity [GO:0045903]; valyl-tRNA aminoacylation [GO:0006438]	4767
Glyoxylate and dicarboxylate metabolism	P37666	ghrB	Glyoxylate/hydroxypyruvate reductase B (EC 1.1.1.79) (EC 1.1.1.81) (2-ketoaldonate reductase) (2-ketogluconate reductase) (2KR) (EC 1.1.1.215)	1788	1289	gluconate 2-dehydrogenase activity [GO:0008873]; glycerate dehydrogenase activity [GO:0008465]; glyoxylate reductase (NADPH) activity [GO:0030267]; hydroxypyruvate reductase activity [GO:0016618]; NAD binding [GO:0051287]	D-gluconate metabolic process [GO:0019521]; ketogluconate catabolic process [GO:0046181]	P36938	pgm	Phosphoglucomutase (PGM) (EC 5.4.2.2) (Glucose phosphomutase)	1344	2354	magnesium ion binding [GO:0000287]; phosphoglucomutase activity [GO:0004614]	carbohydrate metabolic process [GO:0005975]; glucose metabolic process [GO:0006006]	2652
Glyoxylate and dicarboxylate metabolism	P61889	mdh	Malate dehydrogenase (EC 1.1.1.37)	53138	73162	L-malate dehydrogenase activity [GO:0030060]; malate dehydrogenase activity [GO:0016615]; oxidoreductase activity [GO:0016491]; protein homodimerization activity [GO:0042803]	anaerobic respiration [GO:0009061]; fermentation [GO:0006113]; glycolytic process [GO:0006096]; malate metabolic process [GO:0006108]; tricarboxylic acid cycle [GO:0006099]	P0A6F5	groEL	Chaperonin GroEL (EC 5.6.1.7) (60 kDa chaperonin) (Chaperonin-60) (Cpn60) (GroEL protein)	22739	65887	ATP binding [GO:0005524]; ATP hydrolysis activity [GO:0016887]; ATP-dependent protein folding chaperone [GO:0140662]; identical protein binding [GO:0042802]; isomerase activity [GO:0016853]; magnesium ion binding [GO:0000287]; unfolded protein binding [GO:0051082]	chaperone cofactor-dependent protein refolding [GO:0051085]; protein folding [GO:0006457]; protein refolding [GO:0042026]; response to heat [GO:0009408]; response to radiation [GO:0009314]; virion assembly [GO:0019068]	8377
Glyoxylate and dicarboxylate metabolism	P61889	mdh	Malate dehydrogenase (EC 1.1.1.37)	53138	73162	L-malate dehydrogenase activity [GO:0030060]; malate dehydrogenase activity [GO:0016615]; oxidoreductase activity [GO:0016491]; protein homodimerization activity [GO:0042803]	anaerobic respiration [GO:0009061]; fermentation [GO:0006113]; glycolytic process [GO:0006096]; malate metabolic process [GO:0006108]; tricarboxylic acid cycle [GO:0006099]	P69432	pgaD	Biofilm PGA synthesis protein PgaD	#N/A	#N/A		cell adhesion involved in biofilm formation [GO:0043708]; cell adhesion involved in single-species biofilm formation [GO:0043709]	87
Glyoxylate and dicarboxylate metabolism	P61889	mdh	Malate dehydrogenase (EC 1.1.1.37)	53138	73162	L-malate dehydrogenase activity [GO:0030060]; malate dehydrogenase activity [GO:0016615]; oxidoreductase activity [GO:0016491]; protein homodimerization activity [GO:0042803]	anaerobic respiration [GO:0009061]; fermentation [GO:0006113]; glycolytic process [GO:0006096]; malate metabolic process [GO:0006108]; tricarboxylic acid cycle [GO:0006099]	P76555	eutQ	Acetate kinase EutQ (EC 2.7.2.1) (Ethanolamine utilization protein EutQ)	#N/A	#N/A	acetate kinase activity [GO:0008776]	ethanolamine catabolic process [GO:0046336]	540
Glyoxylate and dicarboxylate metabolism	P75913	ghrA	Glyoxylate/hydroxypyruvate reductase A (EC 1.1.1.79) (EC 1.1.1.81) (2-ketoacid reductase)	#N/A	#N/A	glycerate dehydrogenase activity [GO:0008465]; glyoxylate reductase (NADPH) activity [GO:0030267]; hydroxypyruvate reductase activity [GO:0016618]; NAD binding [GO:0051287]		P33235	flgK	Flagellar hook-associated protein 1 (HAP1)	#N/A	#N/A	structural molecule activity [GO:0005198]	bacterial-type flagellum assembly [GO:0044780]	4546
Glyoxylate and dicarboxylate metabolism	P76251	dmlA	D-malate dehydrogenase [decarboxylating] (EC 1.1.1.83) (D-malate degradation protein A) (D-malate oxidase)	#N/A	#N/A	3-isopropylmalate dehydrogenase activity [GO:0003862]; D-malate dehydrogenase (decarboxylating) activity [GO:0046553]; magnesium ion binding [GO:0000287]; NAD binding [GO:0051287]; tartrate dehydrogenase activity [GO:0009027]	malate metabolic process [GO:0006108]	P0CE47	tufA	Elongation factor Tu 1 (EF-Tu 1) (Bacteriophage Q beta RNA-directed RNA polymerase subunit III) (P-43)	#N/A	#N/A	GTP binding [GO:0005525]; GTPase activity [GO:0003924]; guanosine tetraphosphate binding [GO:0097216]; RNA binding [GO:0003723]; translation elongation factor activity [GO:0003746]	response to antibiotic [GO:0046677]; translational elongation [GO:0006414]	8289
Glyoxylate and dicarboxylate metabolism	P77161	glxR	2-hydroxy-3-oxopropionate reductase (EC 1.1.1.60) (Tartronate semialdehyde reductase) (TSAR)	#N/A	#N/A	2-hydroxy-3-oxopropionate reductase activity [GO:0008679]; NAD binding [GO:0051287]; NADP binding [GO:0050661]	allantoin assimilation pathway [GO:0009442]; DNA damage response [GO:0006974]; glycolate catabolic process [GO:0046296]; glyoxylate catabolic process [GO:0009436]	P0A805	frr	Ribosome-recycling factor (RRF) (Ribosome-releasing factor)	5649	8329	ribosomal large subunit binding [GO:0043023]	cytoplasmic translational termination [GO:0002184]; translation [GO:0006412]	6737
Glyoxylate and dicarboxylate metabolism	P77161	glxR	2-hydroxy-3-oxopropionate reductase (EC 1.1.1.60) (Tartronate semialdehyde reductase) (TSAR)	#N/A	#N/A	2-hydroxy-3-oxopropionate reductase activity [GO:0008679]; NAD binding [GO:0051287]; NADP binding [GO:0050661]	allantoin assimilation pathway [GO:0009442]; DNA damage response [GO:0006974]; glycolate catabolic process [GO:0046296]; glyoxylate catabolic process [GO:0009436]	P30750	metN	Methionine import ATP-binding protein MetN (EC 7.4.2.11)	1090	674	ABC-type D-methionine transporter activity [GO:0033232]; ATP binding [GO:0005524]; ATP hydrolysis activity [GO:0016887]; ATPase-coupled transmembrane transporter activity [GO:0042626]; L-methionine transmembrane transporter activity [GO:0015191]	D-methionine transmembrane transport [GO:0048473]; methionine import across plasma membrane [GO:1903692]	3996
Glyoxylate and dicarboxylate metabolism	P77364	glxK	Glycerate 3-kinase (EC 2.7.1.31) (D-Glycerate-3-kinase) (Glycerate kinase 2) (GK2)	#N/A	#N/A	ATP binding [GO:0005524]; glycerate 2-kinase activity [GO:0043798]; glycerate kinase activity [GO:0008887]	glycolate catabolic process [GO:0046296]; glyoxylate catabolic process [GO:0009436]; organic acid phosphorylation [GO:0031388]	P77328	ybbY	Putative purine permease YbbY	#N/A	#N/A	xanthine transmembrane transporter activity [GO:0042907]	xanthine transport [GO:0042906]	3862
Inositol phosphate metabolism	P0A858	tpiA	Triosephosphate isomerase (TIM) (TPI) (EC 5.3.1.1) (Triose-phosphate isomerase)	7438	7527	identical protein binding [GO:0042802]; triose-phosphate isomerase activity [GO:0004807]	gluconeogenesis [GO:0006094]; glyceraldehyde-3-phosphate biosynthetic process [GO:0046166]; glycerol catabolic process [GO:0019563]; glycolytic process [GO:0006096]	P09373	pflB	Formate acetyltransferase 1 (EC 2.3.1.54) (Pyruvate formate-lyase 1)	4615	6984	formate C-acetyltransferase activity [GO:0008861]	glucose metabolic process [GO:0006006]	3041
Inositol phosphate metabolism	P0A858	tpiA	Triosephosphate isomerase (TIM) (TPI) (EC 5.3.1.1) (Triose-phosphate isomerase)	7438	7527	identical protein binding [GO:0042802]; triose-phosphate isomerase activity [GO:0004807]	gluconeogenesis [GO:0006094]; glyceraldehyde-3-phosphate biosynthetic process [GO:0046166]; glycerol catabolic process [GO:0019563]; glycolytic process [GO:0006096]	P29745	pepT	Peptidase T (EC 3.4.11.4) (Aminotripeptidase) (Tripeptidase) (Tripeptide aminopeptidase)	262	204	metallopeptidase activity [GO:0008237]; protein homodimerization activity [GO:0042803]; tripeptide aminopeptidase activity [GO:0045148]; zinc ion binding [GO:0008270]	peptide catabolic process [GO:0043171]; peptide metabolic process [GO:0006518]; proteolysis [GO:0006508]	4676
Inositol phosphate metabolism	P0ADG4	suhB	Nus factor SuhB (Inositol-1-monophosphatase) (I-1-Pase) (IMPase) (Inositol-1-phosphatase) (EC 3.1.3.25)	1439	3468	glycerol-2-phosphatase activity [GO:0047954]; inositol monophosphate 1-phosphatase activity [GO:0008934]; inositol monophosphate 3-phosphatase activity [GO:0052832]; inositol monophosphate 4-phosphatase activity [GO:0052833]; lithium ion binding [GO:0031403]; magnesium ion binding [GO:0000287]; rRNA primary transcript binding [GO:0042134]; transcription antitermination factor activity, RNA bindin…	inositol metabolic process [GO:0006020]; phosphatidylinositol phosphate biosynthetic process [GO:0046854]; ribosome biogenesis [GO:0042254]; signal transduction [GO:0007165]; transcription antitermination [GO:0031564]	P0ACT2	envR	Probable acrEF/envCD operon repressor	#N/A	#N/A	DNA binding [GO:0003677]; DNA-binding transcription factor activity [GO:0003700]	negative regulation of DNA-templated transcription [GO:0045892]; response to xenobiotic stimulus [GO:0009410]	7664
Inositol phosphate metabolism	P0ADG4	suhB	Nus factor SuhB (Inositol-1-monophosphatase) (I-1-Pase) (IMPase) (Inositol-1-phosphatase) (EC 3.1.3.25)	1439	3468	glycerol-2-phosphatase activity [GO:0047954]; inositol monophosphate 1-phosphatase activity [GO:0008934]; inositol monophosphate 3-phosphatase activity [GO:0052832]; inositol monophosphate 4-phosphatase activity [GO:0052833]; lithium ion binding [GO:0031403]; magnesium ion binding [GO:0000287]; rRNA primary transcript binding [GO:0042134]; transcription antitermination factor activity, RNA bindin…	inositol metabolic process [GO:0006020]; phosphatidylinositol phosphate biosynthetic process [GO:0046854]; ribosome biogenesis [GO:0042254]; signal transduction [GO:0007165]; transcription antitermination [GO:0031564]	P69829	ptsN	Nitrogen regulatory protein (Enzyme IIA-NTR) (PTS system EIIA component) (Phosphotransferase enzyme IIA component)	861	1917	enzyme inhibitor activity [GO:0004857]; kinase activity [GO:0016301]; protein kinase activator activity [GO:0030295]; protein-N(PI)-phosphohistidine-sugar phosphotransferase activity [GO:0008982]	phosphoenolpyruvate-dependent sugar phosphotransferase system [GO:0009401]; response to organonitrogen compound [GO:0010243]	5463
Pentose and glucuronate interconversions	P0A6L7	uxaB	Altronate oxidoreductase (EC 1.1.1.58) (Tagaturonate dehydrogenase) (Tagaturonate reductase)	2	31	mannitol-1-phosphate 5-dehydrogenase activity [GO:0008926]; tagaturonate reductase activity [GO:0009026]	D-galacturonate catabolic process [GO:0019698]; mannitol catabolic process [GO:0019592]	P0A850	tig	Trigger factor (TF) (EC 5.2.1.8) (PPIase)	24929	56164	identical protein binding [GO:0042802]; peptidyl-prolyl cis-trans isomerase activity [GO:0003755]; protein folding chaperone [GO:0044183]; ribosome binding [GO:0043022]	'de novo' cotranslational protein folding [GO:0051083]; cell division [GO:0051301]; chaperone-mediated protein folding [GO:0061077]; protein transport [GO:0015031]; protein unfolding [GO:0043335]; response to heat [GO:0009408]; stress response to copper ion [GO:1990169]	4349
Pentose and glucuronate interconversions	P0AG07	rpe	Ribulose-phosphate 3-epimerase (EC 5.1.3.1) (Pentose-5-phosphate 3-epimerase) (PPE) (R5P3E)	#N/A	#N/A	D-ribulose-phosphate 3-epimerase activity [GO:0004750]; ferrous iron binding [GO:0008198]; metal ion binding [GO:0046872]	carbohydrate metabolic process [GO:0005975]; pentose catabolic process [GO:0019323]; pentose-phosphate shunt, non-oxidative branch [GO:0009052]	P06974	fliM	Flagellar motor switch protein FliM	#N/A	#N/A	cytoskeletal motor activity [GO:0003774]	bacterial-type flagellum-dependent swarming motility [GO:0071978]; bacterial-type flagellum-dependent swimming motility [GO:0071977]; chemotaxis [GO:0006935]; positive chemotaxis [GO:0050918]	4671
Pentose and glucuronate interconversions	P0AG07	rpe	Ribulose-phosphate 3-epimerase (EC 5.1.3.1) (Pentose-5-phosphate 3-epimerase) (PPE) (R5P3E)	#N/A	#N/A	D-ribulose-phosphate 3-epimerase activity [GO:0004750]; ferrous iron binding [GO:0008198]; metal ion binding [GO:0046872]	carbohydrate metabolic process [GO:0005975]; pentose catabolic process [GO:0019323]; pentose-phosphate shunt, non-oxidative branch [GO:0009052]	P07364	cheR	Chemotaxis protein methyltransferase (EC 2.1.1.80)	#N/A	#N/A	protein methyltransferase activity [GO:0008276]; protein-glutamate O-methyltransferase activity [GO:0008983]	chemotaxis [GO:0006935]; protein methylation [GO:0006479]	5587
Pentose and glucuronate interconversions	P0AG07	rpe	Ribulose-phosphate 3-epimerase (EC 5.1.3.1) (Pentose-5-phosphate 3-epimerase) (PPE) (R5P3E)	#N/A	#N/A	D-ribulose-phosphate 3-epimerase activity [GO:0004750]; ferrous iron binding [GO:0008198]; metal ion binding [GO:0046872]	carbohydrate metabolic process [GO:0005975]; pentose catabolic process [GO:0019323]; pentose-phosphate shunt, non-oxidative branch [GO:0009052]	P0A6P9	eno	Enolase (EC 4.2.1.11) (2-phospho-D-glycerate hydro-lyase) (2-phosphoglycerate dehydratase)	#N/A	#N/A	identical protein binding [GO:0042802]; magnesium ion binding [GO:0000287]; phosphopyruvate hydratase activity [GO:0004634]; protein homodimerization activity [GO:0042803]	glycolytic process [GO:0006096]; RNA catabolic process [GO:0006401]; RNA processing [GO:0006396]	9895
Pentose and glucuronate interconversions	P0AG07	rpe	Ribulose-phosphate 3-epimerase (EC 5.1.3.1) (Pentose-5-phosphate 3-epimerase) (PPE) (R5P3E)	#N/A	#N/A	D-ribulose-phosphate 3-epimerase activity [GO:0004750]; ferrous iron binding [GO:0008198]; metal ion binding [GO:0046872]	carbohydrate metabolic process [GO:0005975]; pentose catabolic process [GO:0019323]; pentose-phosphate shunt, non-oxidative branch [GO:0009052]	P0A988	dnaN	Beta sliding clamp (Beta clamp) (Sliding clamp) (Beta-clamp processivity factor) (DNA polymerase III beta sliding clamp subunit)	577	906	3'-5' exonuclease activity [GO:0008408]; DNA binding [GO:0003677]; DNA-directed DNA polymerase activity [GO:0003887]; identical protein binding [GO:0042802]; protein homodimerization activity [GO:0042803]	bacterial-type DNA replication [GO:0044787]; DNA damage response [GO:0006974]; DNA strand elongation involved in DNA replication [GO:0006271]; DNA-templated DNA replication [GO:0006261]; error-prone translesion synthesis [GO:0042276]; negative regulation of DNA-templated DNA replication initiation [GO:0032297]; regulation of DNA-templated DNA replication initiation [GO:0030174]	10155
Pentose and glucuronate interconversions	P0AG07	rpe	Ribulose-phosphate 3-epimerase (EC 5.1.3.1) (Pentose-5-phosphate 3-epimerase) (PPE) (R5P3E)	#N/A	#N/A	D-ribulose-phosphate 3-epimerase activity [GO:0004750]; ferrous iron binding [GO:0008198]; metal ion binding [GO:0046872]	carbohydrate metabolic process [GO:0005975]; pentose catabolic process [GO:0019323]; pentose-phosphate shunt, non-oxidative branch [GO:0009052]	P0ABX2	flgC	Flagellar basal-body rod protein FlgC (Putative proximal rod protein)	#N/A	#N/A		bacterial-type flagellum-dependent cell motility [GO:0071973]; bacterial-type flagellum-dependent swarming motility [GO:0071978]; chemotaxis [GO:0006935]	4745
Pentose and glucuronate interconversions	P0AG07	rpe	Ribulose-phosphate 3-epimerase (EC 5.1.3.1) (Pentose-5-phosphate 3-epimerase) (PPE) (R5P3E)	#N/A	#N/A	D-ribulose-phosphate 3-epimerase activity [GO:0004750]; ferrous iron binding [GO:0008198]; metal ion binding [GO:0046872]	carbohydrate metabolic process [GO:0005975]; pentose catabolic process [GO:0019323]; pentose-phosphate shunt, non-oxidative branch [GO:0009052]	P0ABY2	fliT	Flagellar protein FliT	#N/A	#N/A		bacterial-type flagellum organization [GO:0044781]; bacterial-type flagellum-dependent cell motility [GO:0071973]; negative regulation of bacterial-type flagellum assembly [GO:1902209]; protein folding [GO:0006457]	68
Pentose and glucuronate interconversions	P0AG07	rpe	Ribulose-phosphate 3-epimerase (EC 5.1.3.1) (Pentose-5-phosphate 3-epimerase) (PPE) (R5P3E)	#N/A	#N/A	D-ribulose-phosphate 3-epimerase activity [GO:0004750]; ferrous iron binding [GO:0008198]; metal ion binding [GO:0046872]	carbohydrate metabolic process [GO:0005975]; pentose catabolic process [GO:0019323]; pentose-phosphate shunt, non-oxidative branch [GO:0009052]	P0AGB6	rpoE	ECF RNA polymerase sigma-E factor (RNA polymerase sigma-E factor) (Sigma-24)	#N/A	#N/A	DNA binding [GO:0003677]; sigma factor activity [GO:0016987]	cellular response to cell envelope stress [GO:0036460]; DNA-templated transcription initiation [GO:0006352]; negative regulation of DNA-templated transcription [GO:0045892]; regulation of DNA-templated transcription [GO:0006355]; regulation of DNA-templated transcription initiation [GO:2000142]; response to osmotic stress [GO:0006970]; response to temperature stimulus [GO:0009266]; submerged biof…	9513
Pentose and glucuronate interconversions	P0AG07	rpe	Ribulose-phosphate 3-epimerase (EC 5.1.3.1) (Pentose-5-phosphate 3-epimerase) (PPE) (R5P3E)	#N/A	#N/A	D-ribulose-phosphate 3-epimerase activity [GO:0004750]; ferrous iron binding [GO:0008198]; metal ion binding [GO:0046872]	carbohydrate metabolic process [GO:0005975]; pentose catabolic process [GO:0019323]; pentose-phosphate shunt, non-oxidative branch [GO:0009052]	P15070	fliN	Flagellar motor switch protein FliN	#N/A	#N/A	cytoskeletal motor activity [GO:0003774]	bacterial-type flagellum-dependent swimming motility [GO:0071977]; chemotaxis [GO:0006935]	4821
Pentose and glucuronate interconversions	P0AG07	rpe	Ribulose-phosphate 3-epimerase (EC 5.1.3.1) (Pentose-5-phosphate 3-epimerase) (PPE) (R5P3E)	#N/A	#N/A	D-ribulose-phosphate 3-epimerase activity [GO:0004750]; ferrous iron binding [GO:0008198]; metal ion binding [GO:0046872]	carbohydrate metabolic process [GO:0005975]; pentose catabolic process [GO:0019323]; pentose-phosphate shunt, non-oxidative branch [GO:0009052]	P16659	proS	Proline--tRNA ligase (EC 6.1.1.15) (Global RNA synthesis factor) (Prolyl-tRNA synthetase) (ProRS)	#N/A	#N/A	Ala-tRNA(Pro) hydrolase activity [GO:0043906]; ATP binding [GO:0005524]; proline-tRNA ligase activity [GO:0004827]	aminoacyl-tRNA metabolism involved in translational fidelity [GO:0106074]; prolyl-tRNA aminoacylation [GO:0006433]	10136
Pentose and glucuronate interconversions	P0AG07	rpe	Ribulose-phosphate 3-epimerase (EC 5.1.3.1) (Pentose-5-phosphate 3-epimerase) (PPE) (R5P3E)	#N/A	#N/A	D-ribulose-phosphate 3-epimerase activity [GO:0004750]; ferrous iron binding [GO:0008198]; metal ion binding [GO:0046872]	carbohydrate metabolic process [GO:0005975]; pentose catabolic process [GO:0019323]; pentose-phosphate shunt, non-oxidative branch [GO:0009052]	P26608	fliS	Flagellar secretion chaperone FliS	#N/A	#N/A		bacterial-type flagellum assembly [GO:0044780]; bacterial-type flagellum-dependent cell motility [GO:0071973]	3804
Pentose and glucuronate interconversions	P0AG07	rpe	Ribulose-phosphate 3-epimerase (EC 5.1.3.1) (Pentose-5-phosphate 3-epimerase) (PPE) (R5P3E)	#N/A	#N/A	D-ribulose-phosphate 3-epimerase activity [GO:0004750]; ferrous iron binding [GO:0008198]; metal ion binding [GO:0046872]	carbohydrate metabolic process [GO:0005975]; pentose catabolic process [GO:0019323]; pentose-phosphate shunt, non-oxidative branch [GO:0009052]	P33135	fliR	Flagellar biosynthetic protein FliR	#N/A	#N/A		bacterial-type flagellum assembly [GO:0044780]; bacterial-type flagellum-dependent cell motility [GO:0071973]; chemotaxis [GO:0006935]; protein secretion by the type III secretion system [GO:0030254]; protein targeting [GO:0006605]	4764
Pentose and glucuronate interconversions	P0AG07	rpe	Ribulose-phosphate 3-epimerase (EC 5.1.3.1) (Pentose-5-phosphate 3-epimerase) (PPE) (R5P3E)	#N/A	#N/A	D-ribulose-phosphate 3-epimerase activity [GO:0004750]; ferrous iron binding [GO:0008198]; metal ion binding [GO:0046872]	carbohydrate metabolic process [GO:0005975]; pentose catabolic process [GO:0019323]; pentose-phosphate shunt, non-oxidative branch [GO:0009052]	P52612	fliI	Flagellum-specific ATP synthase (EC 7.1.2.2)	#N/A	#N/A	ATP binding [GO:0005524]; ATP hydrolysis activity [GO:0016887]; identical protein binding [GO:0042802]; proton-transporting ATP synthase activity, rotational mechanism [GO:0046933]; proton-transporting ATPase activity, rotational mechanism [GO:0046961]	bacterial-type flagellum assembly [GO:0044780]; bacterial-type flagellum-dependent cell motility [GO:0071973]; chemotaxis [GO:0006935]; protein secretion by the type III secretion system [GO:0030254]	4790
Pentose and glucuronate interconversions	P37678	sgbH	3-keto-L-gulonate-6-phosphate decarboxylase SgbH (KGPDC) (EC 4.1.1.85) (3-dehydro-L-gulonate-6-phosphate decarboxylase)	#N/A	#N/A	3-dehydro-L-gulonate-6-phosphate decarboxylase activity [GO:0033982]; metal ion binding [GO:0046872]; orotidine-5'-phosphate decarboxylase activity [GO:0004590]	'de novo' pyrimidine nucleobase biosynthetic process [GO:0006207]; carbohydrate catabolic process [GO:0016052]; L-ascorbic acid catabolic process [GO:0019854]	Q93K97	nudF	ADP-ribose pyrophosphatase (EC 3.6.1.13) (ADP-ribose diphosphatase) (ADP-ribose phosphohydrolase) (ASPPase) (Adenosine diphosphoribose pyrophosphatase) (ADPR-PPase)	#N/A	#N/A	ADP-ribose diphosphatase activity [GO:0047631]; ADP-sugar diphosphatase activity [GO:0019144]; magnesium ion binding [GO:0000287]; protein homodimerization activity [GO:0042803]; pyrophosphatase activity [GO:0016462]	nucleoside phosphate metabolic process [GO:0006753]; response to heat [GO:0009408]; ribose phosphate metabolic process [GO:0019693]	1199
Pentose and glucuronate interconversions	P37680	sgbE	L-ribulose-5-phosphate 4-epimerase SgbE (EC 5.1.3.4) (Phosphoribulose isomerase)	#N/A	#N/A	aldehyde-lyase activity [GO:0016832]; L-ribulose-phosphate 4-epimerase activity [GO:0008742]; zinc ion binding [GO:0008270]	L-arabinose catabolic process [GO:0019572]; L-lyxose metabolic process [GO:0019324]; pentose catabolic process [GO:0019323]	P0A7L8	rpmA	Large ribosomal subunit protein bL27 (50S ribosomal protein L27)	#N/A	#N/A	ribosome binding [GO:0043022]; rRNA binding [GO:0019843]; structural constituent of ribosome [GO:0003735]; tRNA binding [GO:0000049]	assembly of large subunit precursor of preribosome [GO:1902626]; cytoplasmic translation [GO:0002181]; cytosolic ribosome assembly [GO:0042256]; positive regulation of ribosome biogenesis [GO:0090070]; regulation of cell growth [GO:0001558]; ribosomal large subunit assembly [GO:0000027]	7018
Pentose and glucuronate interconversions	P37680	sgbE	L-ribulose-5-phosphate 4-epimerase SgbE (EC 5.1.3.4) (Phosphoribulose isomerase)	#N/A	#N/A	aldehyde-lyase activity [GO:0016832]; L-ribulose-phosphate 4-epimerase activity [GO:0008742]; zinc ion binding [GO:0008270]	L-arabinose catabolic process [GO:0019572]; L-lyxose metabolic process [GO:0019324]; pentose catabolic process [GO:0019323]	P0A8R9	hdfR	HTH-type transcriptional regulator HdfR (H-NS-dependent flhDC regulator)	#N/A	#N/A	DNA binding [GO:0003677]; DNA-binding transcription factor activity [GO:0003700]	negative regulation of DNA-templated transcription [GO:0045892]; regulation of DNA-templated transcription [GO:0006355]	6738
Pentose and glucuronate interconversions	P37680	sgbE	L-ribulose-5-phosphate 4-epimerase SgbE (EC 5.1.3.4) (Phosphoribulose isomerase)	#N/A	#N/A	aldehyde-lyase activity [GO:0016832]; L-ribulose-phosphate 4-epimerase activity [GO:0008742]; zinc ion binding [GO:0008270]	L-arabinose catabolic process [GO:0019572]; L-lyxose metabolic process [GO:0019324]; pentose catabolic process [GO:0019323]	P0AAG8	mglA	Galactose/methyl galactoside import ATP-binding protein MglA (EC 7.5.2.11)	#N/A	#N/A	ATP binding [GO:0005524]; ATP hydrolysis activity [GO:0016887]; galactose transmembrane transporter activity [GO:0005354]; methylgalactoside transmembrane transporter activity [GO:0015592]	DNA damage response [GO:0006974]; galactose transmembrane transport [GO:0015757]; methylgalactoside transport [GO:0015765]	4244
Pentose and glucuronate interconversions	P37680	sgbE	L-ribulose-5-phosphate 4-epimerase SgbE (EC 5.1.3.4) (Phosphoribulose isomerase)	#N/A	#N/A	aldehyde-lyase activity [GO:0016832]; L-ribulose-phosphate 4-epimerase activity [GO:0008742]; zinc ion binding [GO:0008270]	L-arabinose catabolic process [GO:0019572]; L-lyxose metabolic process [GO:0019324]; pentose catabolic process [GO:0019323]	P0AE58	caiF	Transcriptional activatory protein CaiF	#N/A	#N/A	DNA-binding transcription factor activity [GO:0003700]	carnitine metabolic process [GO:0009437]; DNA-templated transcription [GO:0006351]; regulation of DNA-templated transcription [GO:0006355]	38
Pentose and glucuronate interconversions	P38105	rspB	Starvation-sensing protein RspB (EC 1.1.1.-)	#N/A	#N/A	oxidoreductase activity, acting on the CH-OH group of donors, NAD or NADP as acceptor [GO:0016616]; zinc ion binding [GO:0008270]		P36560	asr	Acid shock protein	#N/A	#N/A		response to acidic pH [GO:0010447]	144
Pentose and glucuronate interconversions	P76373	ugd	UDP-glucose 6-dehydrogenase (UDP-Glc dehydrogenase) (UDP-GlcDH) (UDPGDH) (EC 1.1.1.22)	#N/A	#N/A	NAD binding [GO:0051287]; UDP-glucose 6-dehydrogenase activity [GO:0003979]	colanic acid biosynthetic process [GO:0009242]; lipopolysaccharide biosynthetic process [GO:0009103]; UDP-glucuronate biosynthetic process [GO:0006065]	P0A8F8	uvrB	UvrABC system protein B (Protein UvrB) (Excinuclease ABC subunit B)	#N/A	#N/A	ATP binding [GO:0005524]; ATP hydrolysis activity [GO:0016887]; DNA binding [GO:0003677]; excinuclease ABC activity [GO:0009381]; identical protein binding [GO:0042802]	nucleotide-excision repair [GO:0006289]; nucleotide-excision repair, DNA damage recognition [GO:0000715]; nucleotide-excision repair, preincision complex assembly [GO:0006294]; response to radiation [GO:0009314]; SOS response [GO:0009432]	8021
[truncated: 191 more rows]

## Sheet: Table S2 Abundance data 
Uniprot Accession	Gene	Glucose	LB	Glycerol + AA	Acetate	Fumarate	Glucosamine	Glycerol	Pyruvate	Chemostat µ=0.5	Chemostat µ=0.35	Chemostat µ=0.20	Chemostat µ=0.12	Stationary phase 1 day	Stationary phase 3 days	Osmotic-stress glucose	42°C glucose	pH6 glucose	Xylose	Mannose	Galactose	Succinate	Fructose
[truncated: 2,058 more rows]
